# Supplementary material for: A Genome Epidemiological Study of SARS-CoV-2 Introduction into Japan
Source: mSphere. 2020 Nov 11;5(6):e00786-20. doi: 10.1128/mSphere.00786-20 (PMC7657588; doi:10.1128/mSphere.00786-20)
Supplement: TABLE S1 [file mSphere.00786-20-st001.xlsx]

## Sheet: Table S1
Supplementary Table S1. Collaboration with local public health institutes in COVID-19 Genomic Surveillance Network in Japan.
Department, Institute	Name
Akita City Public Health Center
Gifu Prefectural Institute of Public Health and Environmental Sciences
Himeji City Institute of Environment and Health
Hiroshima City Institute of Public Health
Hokkaido Institute of Public Health
Ishikawa Prefectural Institute of Public Health and Environmental Science
Kitakyushu City Institute of Health and Environmental Sciences
Kochi Prefectural Institute of Public Health
Koshigaya City Public Health Center
Kumamoto City Public Health Research Institute
Kumamoto PrefecturalInstituteof Public-Health and Environmental Science
Nagano Environmental Conservation Research Institute
Nagasaki Prefectural Institute for Environmental Research and Public Health
Niigata City Public Health Research Institute
Niigata Prefectural Institute of Public Health and Environmental Sciences
Oita Prefectural Institute of Health and Environment
Ota-ku Public Health Center
Sagamihara City Public Health Research Institute
Sakai City Institute of Public Health
Shizuoka City Institute of Environmental Sciences and Public Health
Tochigi Prefectural Institute of Public Health and Environmental Science
Toyama Institute of Health
Wakayama Prefectural Institute of Public Health and Environmental Science
Department of Virology 3, National Institute of Infectious Diseases	Shutoku Matsuyama
Department of Virology 3, National Institute of Infectious Diseases	Naganori Nao
Department of Virology 3, National Institute of Infectious Diseases	Kazuya Shirato
Department of Virology 3, National Institute of Infectious Diseases	Makoto Takeda
Department of Pathology, National Institute of Infectious Diseases	Harutaka Katano
Department of Pathology, National Institute of Infectious Diseases	Tadaki Suzuki
Influenza Virus Research Center, National Institute of Infectious Diseases	Shinji Saito
Influenza Virus Research Center, National Institute of Infectious Diseases	Ikuyo Takayama
Influenza Virus Research Center, National Institute of Infectious Diseases	Tsutomu Kageyama
Influenza Virus Research Center, National Institute of Infectious Diseases	Hideki Hasegawa
Vice-president, National Institute of Infectious Diseases	Makoto Ohnishi
