# Supplementary material for: A Genome Epidemiological Study of SARS-CoV-2 Introduction into Japan
Source: mSphere. 2020 Nov 11;5(6):e00786-20. doi: 10.1128/mSphere.00786-20 (PMC7657588; doi:10.1128/mSphere.00786-20)
Supplement: TABLE S2 [file mSphere.00786-20-st002.xlsx]

## Sheet: Table S2
Tabke S2. Summary of NGS reads and in silico data analysis.
Isolate name	GISAID ID	Collection date	Location	Specimen source	Sequencing technology	Assembly method	Total raw reads	mapped reads against Wuhan-Hu-1	Mapping covrage (%) against Wuhan-Hu-1	Contig length (bp)	Average read depth
PG-0003	EPI_ISL_479792	2020-02	Asia / Japan / Hokkaido	Pharyngeal swab	Illumina NextSeq500	SKESA v. 2.3.0	12453334	11310690	0.999732	29768	42,573x
PG-0004	EPI_ISL_479793	2020-02	Asia / Japan / Hokkaido	Pharyngeal swab	Illumina NextSeq500	SKESA v. 2.3.0	10961462	10010240	0.998863	29766	37,930x
PG-0005	EPI_ISL_479794	2020-02	Asia / Japan / Hokkaido	Pharyngeal swab	Illumina NextSeq500	SKESA v. 2.3.0	7025624	6385670	0.998863	29766	23,289x
PG-0006	EPI_ISL_479795	2020-02	Asia / Japan / Hokkaido	Pharyngeal swab	Illumina NextSeq500	SKESA v. 2.3.0	8018900	7246186	0.998863	29760	26,961x
PG-0009	EPI_ISL_479796	2020-02	Asia / Japan / HokurikuShinsyu	Pharyngeal swab	Illumina NextSeq500	SKESA v. 2.3.0	7995240	7218358	0.999498	29766	26,833x
PG-0010	EPI_ISL_479797	2020-02-18	Asia / Japan / Kanto	Pharyngeal swab	Illumina NextSeq500	SKESA v. 2.3.0	9392042	8462590	0.999532	29764	31,460x
PG-0011	EPI_ISL_479798	2020-02-18	Asia / Japan / Kanto	Pharyngeal swab	Illumina NextSeq500	A5-miseq v. 20140604	3109330	2800088	0.986991	29824	10,083x
PG-0015	EPI_ISL_479799	2020-01-20	Asia / Japan / Hokkaido	Pharyngeal swab	Illumina NextSeq500	SKESA v. 2.3.0	7278932	6509684	0.999365	29767	24,264x
PG-0016	EPI_ISL_479800	2020-01-20	Asia / Japan / Hokkaido	Pharyngeal swab	Illumina NextSeq500	SKESA v. 2.3.0	8240644	7281352	0.999799	29767	27,216x
PG-0022	EPI_ISL_479801	2020-02	Asia / Japan / Hokkaido	Pharyngeal swab	Illumina iSeq	A5-miseq v. 20140604	376900	323290	0.997927	29782	1,203x
PG-0031	EPI_ISL_479802	2020-02-25	Asia / Japan / Kanto	Pharyngeal swab	Illumina iSeq	A5-miseq v. 20140604	598182	529202	0.997927	29784	1,879x
PG-0033	EPI_ISL_479803	2020-02-28	Asia / Japan / Kanto	Pharyngeal swab	Illumina iSeq	SKESA v. 2.3.0	745702	650546	0.998395	29739	2,385x
PG-0036	EPI_ISL_479804	2020-02-29	Asia / Japan / Kanto	Pharyngeal swab	Illumina iSeq	SKESA v. 2.3.0	851982	743480	0.997927	29764	2,727x
PG-0038	EPI_ISL_479805	2020-03-04	Asia / Japan / Kanto	Pharyngeal swab	Illumina iSeq	A5-miseq v. 20140604	1034252	916608	0.997927	29824	3,444x
PG-0039	EPI_ISL_479806	2020-03-04	Asia / Japan / Kanto	Pharyngeal swab	Illumina iSeq	SKESA v. 2.3.0	969426	856292	0.99796	29740	3,245x
PG-0040	EPI_ISL_479807	2020-03-05	Asia / Japan / Kanto	Pharyngeal swab	Illumina iSeq	A5-miseq v. 20140604	328940	268362	0.997927	29773	922x
PG-0041	EPI_ISL_479808	2020-03-06	Asia / Japan / Kanto	Pharyngeal swab	Illumina iSeq	A5-miseq v. 20140604	1334624	1149986	0.997927	29826	4,300x
PG-0045	EPI_ISL_479809	2020-02	Asia / Japan / Kanto	Pharyngeal swab	Illumina iSeq	SKESA v. 2.3.0	475868	419462	0.997927	29738	1,563x
PG-0046	EPI_ISL_479810	2020-02	Asia / Japan / Kanto	Pharyngeal swab	Illumina iSeq	SKESA v. 2.3.0	1180154	1030008	0.998696	29755	3,854x
PG-0048	EPI_ISL_479811	2020-02	Asia / Japan / Kanto	Pharyngeal swab	Illumina iSeq	A5-miseq v. 20140604	933644	826684	0.998462	29820	3,063x
PG-0049	EPI_ISL_479812	2020-03-01	Asia / Japan / Hokkaido	Pharyngeal swab	Illumina iSeq	A5-miseq v. 20140604	410358	366666	0.998562	29801	1,366x
PG-0050	EPI_ISL_479813	2020-03-03	Asia / Japan / Hokkaido	Pharyngeal swab	Illumina iSeq	A5-miseq v. 20140604	296772	264474	0.997927	29801	972x
PG-0051	EPI_ISL_479814	2020-03-03	Asia / Japan / Hokkaido	Pharyngeal swab	Illumina iSeq	A5-miseq v. 20140604	235186	202710	0.997927	29779	763x
PG-0052	EPI_ISL_479815	2020-03-05	Asia / Japan / Hokkaido	Pharyngeal swab	Illumina iSeq	A5-miseq v. 20140604	488628	436256	0.997927	29829	1,642x
PG-0053	EPI_ISL_479816	2020-03-06	Asia / Japan / Hokkaido	Pharyngeal swab	Illumina iSeq	SKESA v. 2.3.0	418818	372598	0.997927	29738	1,373x
PG-0054	EPI_ISL_479817	2020-03-07	Asia / Japan / Hokkaido	Pharyngeal swab	Illumina iSeq	SKESA v. 2.3.0	476780	423136	0.997927	29760	1,557x
PG-0055	EPI_ISL_479818	2020-03-07	Asia / Japan / Hokkaido	Pharyngeal swab	Illumina iSeq	A5-miseq v. 20140604	303640	265314	0.997927	29800	832x
PG-0056	EPI_ISL_479819	2020-03-08	Asia / Japan / Hokkaido	Pharyngeal swab	Illumina iSeq	A5-miseq v. 20140604	174908	122004	0.997826	29782	434x
PG-0057	EPI_ISL_479820	2020-03-08	Asia / Japan / Hokkaido	Pharyngeal swab	Illumina iSeq	A5-miseq v. 20140604	765306	653378	0.99796	29829	2,453x
PG-0058	EPI_ISL_479821	2020-03-02	Asia / Japan / Kansai	Pharyngeal swab	Illumina iSeq	A5-miseq v. 20140604	441322	381934	0.997927	29801	1,439x
PG-0060	EPI_ISL_479822	2020-03-08	Asia / Japan / Kansai	Pharyngeal swab	Illumina iSeq	SKESA v. 2.3.0	271158	231506	0.997927	29738	851x
PG-0063	EPI_ISL_479823	2020-03-01	Asia / Japan / Chushikoku	Pharyngeal swab	Illumina iSeq	A5-miseq v. 20140604	462324	407430	0.997927	29788	1,524x
PG-0066	EPI_ISL_479824	2020-02-15	Asia / Japan / Kyusyu	Sputum	Illumina iSeq	A5-miseq v. 20140604	230710	192876	0.997927	29782	730x
PG-0068	EPI_ISL_479825	2020-02	Asia / Japan / Kanto	Pharyngeal swab	Illumina iSeq	A5-miseq v. 20140604	356370	315198	0.997927	29805	1,163x
PG-0071	EPI_ISL_479826	2020-02-26	Asia / Japan / Hokkaido	Pharyngeal swab	Illumina NextSeq500	A5-miseq v. 20140604	873466	799028	0.997759	29782	2,785x
PG-0072	EPI_ISL_479827	2020-02-27	Asia / Japan / Hokkaido	Pharyngeal swab	Illumina NextSeq500	A5-miseq v. 20140604	6613700	5943998	0.998763	29803	20,752x
PG-0074	EPI_ISL_479828	2020-02-27	Asia / Japan / Hokkaido	Pharyngeal swab	Illumina NextSeq500	A5-miseq v. 20140604	8076472	7363516	0.999298	29784	27,452x
PG-0076	EPI_ISL_479829	2020-02-28	Asia / Japan / Hokkaido	Pharyngeal swab	Illumina NextSeq500	A5-miseq v. 20140604	1830870	1651838	0.998595	29848	5,985x
PG-0077	EPI_ISL_479830	2020-02-28	Asia / Japan / Hokkaido	Pharyngeal swab	Illumina NextSeq500	SKESA v. 2.3.0	10402406	9410632	0.999833	29766	34,693x
PG-0080	EPI_ISL_479831	2020-03-02	Asia / Japan / Hokkaido	Pharyngeal swab	Illumina NextSeq500	A5-miseq v. 20140604	8629398	7794468	0.999732	29801	29,188x
PG-0081	EPI_ISL_479832	2020-03-02	Asia / Japan / Hokkaido	Pharyngeal swab	Illumina NextSeq500	SKESA v. 2.3.0	7217162	6467916	0.999632	29767	23,864x
PG-0082	EPI_ISL_479833	2020-03-02	Asia / Japan / Hokkaido	Pharyngeal swab	Illumina NextSeq500	A5-miseq v. 20140604	8854088	8033878	0.999498	29826	29,858x
PG-0084	EPI_ISL_479834	2020-03-04	Asia / Japan / Hokkaido	Pharyngeal swab	Illumina NextSeq500	SKESA v. 2.3.0	6229836	5631274	0.999732	29766	20,991x
PG-0087	EPI_ISL_479835	2020-03-04	Asia / Japan / Hokkaido	Pharyngeal swab	Illumina NextSeq500	A5-miseq v. 20140604	1809602	1558316	0.997927	29824	5,805x
PG-0089	EPI_ISL_479836	2020-03-05	Asia / Japan / Hokkaido	Pharyngeal swab	Illumina NextSeq500	SKESA v. 2.3.0	6207384	5525170	0.998896	29759	20,249x
PG-0091	EPI_ISL_479837	2020-03-06	Asia / Japan / Hokkaido	Pharyngeal swab	Illumina NextSeq500	A5-miseq v. 20140604	3258492	2888330	0.999699	29789	10,819x
PG-0092	EPI_ISL_479838	2020-03-06	Asia / Japan / Hokkaido	Pharyngeal swab	Illumina NextSeq500	SKESA v. 2.3.0	3785940	3410736	0.999465	29766	12,468x
PG-0095	EPI_ISL_479839	2020-03-07	Asia / Japan / Hokkaido	Pharyngeal swab	Illumina NextSeq500	A5-miseq v. 20140604	1754136	1501740	0.997927	29802	5,582x
PG-0097	EPI_ISL_479840	2020-03-07	Asia / Japan / Hokkaido	Pharyngeal swab	Illumina NextSeq500	A5-miseq v. 20140604	7911940	7052508	0.999632	29843	25,787x
PG-0098	EPI_ISL_479841	2020-03-08	Asia / Japan / Hokkaido	Pharyngeal swab	Illumina NextSeq500	A5-miseq v. 20140604	6878736	6097066	0.999732	29801	22,339x
PG-0099	EPI_ISL_479842	2020-03-08	Asia / Japan / Hokkaido	Pharyngeal swab	Illumina NextSeq500	SKESA v. 2.3.0	7266822	6507384	0.999532	29767	23,772x
PG-0100	EPI_ISL_479843	2020-03-09	Asia / Japan / Hokkaido	Pharyngeal swab	Illumina NextSeq500	SKESA v. 2.3.0	8962888	8180644	0.999732	29766	29,825x
PG-0104	EPI_ISL_479844	2020-03-09	Asia / Japan / Hokkaido	Pharyngeal swab	Illumina NextSeq500	SKESA v. 2.3.0	2832478	2431864	0.997927	29744	8,499x
PG-0106	EPI_ISL_479845	2020-03-09	Asia / Japan / Hokkaido	Pharyngeal swab	Illumina NextSeq500	SKESA v. 2.3.0	10105004	9231654	0.999699	29766	34,834x
PG-0108	EPI_ISL_479846	2020-03-09	Asia / Japan / Hokkaido	Pharyngeal swab	Illumina NextSeq500	SKESA v. 2.3.0	6328106	5726578	0.998027	29741	20,054x
PG-0110	EPI_ISL_479847	2020-03-10	Asia / Japan / Hokkaido	Pharyngeal swab	Illumina NextSeq500	A5-miseq v. 20140604	5730132	5112380	0.998896	29804	18,884x
PG-0111	EPI_ISL_479848	2020-03-10	Asia / Japan / Hokkaido	Pharyngeal swab	Illumina NextSeq500	SKESA v. 2.3.0	3041200	2731640	0.997927	29738	9,703x
PG-0113	EPI_ISL_479849	2020-03-10	Asia / Japan / Hokkaido	Pharyngeal swab	Illumina NextSeq500	SKESA v. 2.3.0	3119728	2801690	0.997927	29738	10,049x
PG-0114	EPI_ISL_479850	2020-02-13	Asia / Japan / Kanto	Pharyngeal swab	Illumina iSeq	A5-miseq v. 20140604	763726	655898	0.998027	29848	2,372x
PG-0115	EPI_ISL_479851	2020-02-17	Asia / Japan / Kanto	Pharyngeal swab	Illumina iSeq	A5-miseq v. 20140604	532548	460744	0.997826	29782	1,599x
PG-0119	EPI_ISL_479852	2020-02-25	Asia / Japan / Kanto	Pharyngeal swab	Illumina iSeq	A5-miseq v. 20140604	1082762	947470	0.995184	29791	3,297x
PG-0121	EPI_ISL_479853	2020-03-11	Asia / Japan / Kanto	Pharyngeal swab	Illumina iSeq	SKESA v. 2.3.0	1263242	1108714	0.999532	29767	4,037x
PG-0122	EPI_ISL_479854	2020-03-11	Asia / Japan / Kanto	Pharyngeal swab	Illumina iSeq	A5-miseq v. 20140604	889436	773808	0.997927	29822	2,856x
PG-0128	EPI_ISL_479855	2020-03-12	Asia / Japan / Kansai	Pharyngeal swab	Illumina iSeq	A5-miseq v. 20140604	592460	514402	0.99796	29794	1,941x
PG-0130	EPI_ISL_479856	2020-03-12	Asia / Japan / Kansai	Pharyngeal swab	Illumina iSeq	SKESA v. 2.3.0	652652	550946	0.997927	29749	2,046x
PG-0131	EPI_ISL_479857	2020-03-12	Asia / Japan / Kansai	Pharyngeal swab	Illumina iSeq	SKESA v. 2.3.0	713018	619910	0.997994	29740	2,291x
PG-0132	EPI_ISL_479858	2020-03-12	Asia / Japan / Kansai	Pharyngeal swab	Illumina iSeq	SKESA v. 2.3.0	575860	497890	0.997927	29738	1,843x
PG-0133	EPI_ISL_479859	2020-03-12	Asia / Japan / Kansai	Pharyngeal swab	Illumina iSeq	SKESA v. 2.3.0	934010	805640	0.997994	29740	2,945x
PG-0136	EPI_ISL_479860	2020-03-14	Asia / Japan / Kansai	Pharyngeal swab	Illumina iSeq	SKESA v. 2.3.0	1025092	900982	0.998361	29764	3,222x
PG-0138	EPI_ISL_479861	2020-03-15	Asia / Japan / Kansai	Pharyngeal swab	Illumina iSeq	SKESA v. 2.3.0	1333634	1159394	0.999599	29766	4,141x
PG-0139	EPI_ISL_479862	2020-03-12	Asia / Japan / Kansai	Pharyngeal swab	Illumina iSeq	A5-miseq v. 20140604	550264	472120	0.997826	29804	1,795x
PG-0140	EPI_ISL_479863	2020-02-17	Asia / Japan / Kansai	Pharyngeal swab	Illumina iSeq	SKESA v. 2.3.0	1139790	1005418	0.998763	29766	3,567x
PG-0141	EPI_ISL_479864	2020-02-23	Asia / Japan / Kansai	Pharyngeal swab	Illumina iSeq	SKESA v. 2.3.0	1170106	1020724	0.998863	29767	3,663x
PG-0143	EPI_ISL_479865	2020-02	Asia / Japan / Kansai	Pharyngeal swab	Illumina iSeq	A5-miseq v. 20140604	789982	641670	0.997994	29807	2,325x
PG-0144	EPI_ISL_479866	2020-02	Asia / Japan / Kansai	Pharyngeal swab	Illumina iSeq	A5-miseq v. 20140604	671562	585206	0.997927	29766	2,174x
PG-0145	EPI_ISL_479867	2020-02	Asia / Japan / Kansai	Pharyngeal swab	Illumina iSeq	SKESA v. 2.3.0	724184	639644	0.998495	29764	2,390x
PG-0153	EPI_ISL_479868	2020-03-16	Asia / Japan / Kansai	Pharyngeal swab	Illumina iSeq	A5-miseq v. 20140604	464374	413512	0.997927	29784	1,497x
PG-0158	EPI_ISL_479869	2020-03-20	Asia / Japan / Kanto	Pharyngeal swab	Illumina iSeq	A5-miseq v. 20140604	310676	271084	0.997927	29782	997x
PG-0159	EPI_ISL_479870	2020-02-21	Asia / Japan / Kanto	Pharyngeal swab	Illumina iSeq	SKESA v. 2.3.0	466782	414178	0.99796	29739	1,540x
PG-0160	EPI_ISL_479871	2020-02-25	Asia / Japan / Kanto	Pharyngeal swab	Illumina iSeq	SKESA v. 2.3.0	257760	230030	0.99883	29755	870x
PG-0162	EPI_ISL_479872	2020-03-11	Asia / Japan / Hokkaido	Pharyngeal swab	Illumina iSeq	SKESA v. 2.3.0	596192	523336	0.997927	29738	1,905x
PG-0163	EPI_ISL_479873	2020-03-12	Asia / Japan / Hokkaido	Pharyngeal swab	Illumina iSeq	A5-miseq v. 20140604	645346	560882	0.997927	29831	2,045x
PG-0164	EPI_ISL_479874	2020-03-12	Asia / Japan / Hokkaido	Pharyngeal swab	Illumina iSeq	SKESA v. 2.3.0	548898	484400	0.997927	29738	1,774x
PG-0165	EPI_ISL_479875	2020-03-12	Asia / Japan / Hokkaido	Pharyngeal swab	Illumina iSeq	SKESA v. 2.3.0	543952	475248	0.997927	29738	1,748x
PG-0166	EPI_ISL_479876	2020-03-12	Asia / Japan / Hokkaido	Pharyngeal swab	Illumina iSeq	A5-miseq v. 20140604	539486	470104	0.997927	29784	1,688x
PG-0167	EPI_ISL_479877	2020-03-12	Asia / Japan / Hokkaido	Pharyngeal swab	Illumina iSeq	SKESA v. 2.3.0	599912	528534	0.998662	29766	1,915x
PG-0168	EPI_ISL_479878	2020-03-13	Asia / Japan / Hokkaido	Pharyngeal swab	Illumina iSeq	A5-miseq v. 20140604	361828	321962	0.997927	29800	1,207x
PG-0170	EPI_ISL_479879	2020-03-14	Asia / Japan / Hokkaido	Pharyngeal swab	Illumina iSeq	SKESA v. 2.3.0	713940	616368	0.997927	29738	2,236x
PG-0171	EPI_ISL_479880	2020-03-14	Asia / Japan / Hokkaido	Pharyngeal swab	Illumina iSeq	SKESA v. 2.3.0	685182	601610	0.99796	29739	2,212x
PG-0172	EPI_ISL_479881	2020-03-15	Asia / Japan / Hokkaido	Pharyngeal swab	Illumina iSeq	A5-miseq v. 20140604	415362	363982	0.997927	29801	1,303x
PG-0173	EPI_ISL_479882	2020-03-17	Asia / Japan / Hokkaido	Pharyngeal swab	Illumina iSeq	SKESA v. 2.3.0	576668	499824	0.997927	29738	1,813x
PG-0174	EPI_ISL_479883	2020-03-18	Asia / Japan / Hokkaido	Pharyngeal swab	Illumina iSeq	SKESA v. 2.3.0	607020	522168	0.99883	29766	1,883x
PG-0175	EPI_ISL_479884	2020-03-18	Asia / Japan / Hokkaido	Pharyngeal swab	Illumina iSeq	SKESA v. 2.3.0	690408	602984	0.99796	29738	2,198x
PG-0176	EPI_ISL_479885	2020-03-19	Asia / Japan / Hokkaido	Pharyngeal swab	Illumina iSeq	SKESA v. 2.3.0	627310	552316	0.997927	29738	2,015x
PG-0178	EPI_ISL_479886	2020-03-05	Asia / Japan / Kanto	Pharyngeal swab	Illumina iSeq	A5-miseq v. 20140604	482088	426948	0.998395	29822	1,551x
PG-0179	EPI_ISL_479887	2020-03-05	Asia / Japan / Kanto	Pharyngeal swab	Illumina iSeq	SKESA v. 2.3.0	426084	376456	0.997927	29735	1,382x
PG-0180	EPI_ISL_479888	2020-03-05	Asia / Japan / Kanto	Pharyngeal swab	Illumina iSeq	A5-miseq v. 20140604	573490	501298	0.997927	29805	1,680x
PG-0181	EPI_ISL_479889	2020-03-06	Asia / Japan / Kanto	Pharyngeal swab	Illumina iSeq	SKESA v. 2.3.0	478902	431094	0.997927	29738	1,624x
PG-0182	EPI_ISL_479890	2020-03-03	Asia / Japan / Kanto	Pharyngeal swab	Illumina iSeq	SKESA v. 2.3.0	406464	358430	0.997927	29738	1,314x
PG-0185	EPI_ISL_479891	2020-03-16	Asia / Japan / Kanto	Pharyngeal swab	Illumina iSeq	A5-miseq v. 20140604	640834	573776	0.99796	29802	2,135x
PG-0186	EPI_ISL_480227	2020-03-16	Asia / Japan / Kanto	Pharyngeal swab	Illumina iSeq	A5-miseq v. 20140604	362588	318492	0.997927	29778	1,070x
PG-0187	EPI_ISL_479892	2020-03-16	Asia / Japan / Kanto	Pharyngeal swab	Illumina iSeq	SKESA v. 2.3.0	552142	488784	0.998529	29761	1,833x
PG-0188	EPI_ISL_479893	2020-03-16	Asia / Japan / Kanto	Pharyngeal swab	Illumina iSeq	SKESA v. 2.3.0	479228	429000	0.997927	29738	1,610x
PG-0189	EPI_ISL_479894	2020-03-16	Asia / Japan / Kanto	Pharyngeal swab	Illumina iSeq	SKESA v. 2.3.0	462226	416312	0.997927	29738	1,565x
PG-0190	EPI_ISL_479895	2020-03-16	Asia / Japan / Kanto	Pharyngeal swab	Illumina iSeq	A5-miseq v. 20140604	473358	416854	0.997927	29824	1,521x
PG-0191	EPI_ISL_479896	2020-03-13	Asia / Japan / Kanto	Pharyngeal swab	Illumina NextSeq500	SKESA v. 2.3.0	3525266	3194606	0.99806	29744	12,415x
PG-0192	EPI_ISL_479897	2020-03-13	Asia / Japan / Kanto	Pharyngeal swab	Illumina NextSeq500	A5-miseq v. 20140604	3325840	3000978	0.998529	29806	11,044x
PG-0193	EPI_ISL_479898	2020-03-16	Asia / Japan / Kanto	Pharyngeal swab	Illumina NextSeq500	A5-miseq v. 20140604	3420258	3007952	0.998997	29823	10,926x
PG-0194	EPI_ISL_479899	2020-03-16	Asia / Japan / Kanto	Pharyngeal swab	Illumina NextSeq500	SKESA v. 2.3.0	2154584	1931090	0.998896	29767	7,069x
PG-0195	EPI_ISL_479900	2020-03-16	Asia / Japan / Kanto	Pharyngeal swab	Illumina NextSeq500	SKESA v. 2.3.0	4564416	4137518	0.998863	29768	15,259x
PG-0196	EPI_ISL_479901	2020-03-19	Asia / Japan / Kanto	Pharyngeal swab	Illumina NextSeq500	SKESA v. 2.3.0	3362332	3057686	0.99796	29739	11,453x
PG-0197	EPI_ISL_479902	2020-03-20	Asia / Japan / Kanto	Pharyngeal swab	Illumina NextSeq500	SKESA v. 2.3.0	4835784	4242530	0.999933	29768	16,111x
PG-0198	EPI_ISL_480226	2020-03-23	Asia / Japan / Kanto	Pharyngeal swab	Illumina NextSeq500	A5-miseq v. 20140604	1272342	991592	0.989466	29783	3,209x
PG-0200	EPI_ISL_479903	2020-03-07	Asia / Japan / Kansai	Pharyngeal swab	Illumina NextSeq500	SKESA v. 2.3.0	2522202	2269396	0.999799	29766	8,292x
PG-0201	EPI_ISL_479904	2020-03-13	Asia / Japan / Kansai	Pharyngeal swab	Illumina NextSeq500	A5-miseq v. 20140604	5399662	4644130	0.999766	29832	17,000x
PG-0204	EPI_ISL_479905	2020-03-11	Asia / Japan / Kansai	Pharyngeal swab	Illumina NextSeq500	SKESA v. 2.3.0	4689960	4245964	0.998796	29791	16,420x
PG-0205	EPI_ISL_479906	2020-03-11	Asia / Japan / Kansai	Pharyngeal swab	Illumina NextSeq500	SKESA v. 2.3.0	3034734	2645404	0.999599	29766	9,596x
PG-0207	EPI_ISL_479907	2020-03-11	Asia / Japan / Kansai	Pharyngeal swab	Illumina NextSeq500	SKESA v. 2.3.0	2664670	2330586	0.998963	29768	8,475x
PG-0208	EPI_ISL_479908	2020-03-18	Asia / Japan / Kansai	Pharyngeal swab	Illumina NextSeq500	SKESA v. 2.3.0	5724872	4998822	0.9999	29766	18,253x
PG-0209	EPI_ISL_479909	2020-03-19	Asia / Japan / Kansai	Pharyngeal swab	Illumina NextSeq500	SKESA v. 2.3.0	2363900	2072260	0.99903	29766	7,444x
PG-0210	EPI_ISL_479910	2020-03-19	Asia / Japan / Kansai	Pharyngeal swab	Illumina NextSeq500	SKESA v. 2.3.0	2932280	2527064	0.999465	29767	9,162x
PG-0211	EPI_ISL_479911	2020-03-20	Asia / Japan / Kansai	Pharyngeal swab	Illumina NextSeq500	SKESA v. 2.3.0	2962618	2577254	0.998863	29766	9,358x
PG-0212	EPI_ISL_479912	2020-03-21	Asia / Japan / Kansai	Pharyngeal swab	Illumina NextSeq500	SKESA v. 2.3.0	3307590	2880598	0.998963	29766	10,248x
PG-0213	EPI_ISL_479913	2020-02-28	Asia / Japan / Kanto	Pharyngeal swab	Illumina NextSeq500	A5-miseq v. 20140604	3623238	3237334	0.999365	29824	11,754x
PG-0214	EPI_ISL_479914	2020-03-01	Asia / Japan / Kanto	Pharyngeal swab	Illumina NextSeq500	A5-miseq v. 20140604	3439310	3097516	0.998963	29827	11,707x
PG-0215	EPI_ISL_479915	2020-03-01	Asia / Japan / Kanto	Pharyngeal swab	Illumina NextSeq500	A5-miseq v. 20140604	3015038	2640002	0.99796	29806	9,252x
PG-0216	EPI_ISL_479916	2020-03-01	Asia / Japan / Kanto	Pharyngeal swab	Illumina NextSeq500	SKESA v. 2.3.0	5481376	4886190	0.998963	29768	17,879x
PG-0217	EPI_ISL_479917	2020-03-04	Asia / Japan / Kanto	Pharyngeal swab	Illumina NextSeq500	SKESA v. 2.3.0	3907680	3554360	0.999465	29767	13,183x
PG-0218	EPI_ISL_479918	2020-03-08	Asia / Japan / Kanto	Pharyngeal swab	Illumina NextSeq500	A5-miseq v. 20140604	1652262	1394202	0.99796	29772	4,677x
PG-0219	EPI_ISL_479919	2020-03-08	Asia / Japan / Kanto	Pharyngeal swab	Illumina NextSeq500	SKESA v. 2.3.0	4251610	3853432	0.998863	29766	14,530x
PG-0221	EPI_ISL_479920	2020-03-09	Asia / Japan / Kanto	Pharyngeal swab	Illumina NextSeq500	A5-miseq v. 20140604	2112724	1908414	0.999465	29826	6,856x
PG-0222	EPI_ISL_479921	2020-03-09	Asia / Japan / Kanto	Pharyngeal swab	Illumina NextSeq500	SKESA v. 2.3.0	8596536	7623546	0.999866	29766	27,723x
PG-0223	EPI_ISL_479922	2020-03-11	Asia / Japan / Kanto	Pharyngeal swab	Illumina NextSeq500	SKESA v. 2.3.0	7202352	6292750	0.999799	29766	23,224x
PG-0224	EPI_ISL_479923	2020-03-12	Asia / Japan / Kanto	Pharyngeal swab	Illumina NextSeq500	SKESA v. 2.3.0	4630034	4218074	0.998361	29760	16,091x
PG-0227	EPI_ISL_479924	2020-03-15	Asia / Japan / Kanto	Pharyngeal swab	Illumina NextSeq500	A5-miseq v. 20140604	3550756	3189492	0.999799	29819	11,876x
PG-0229	EPI_ISL_479925	2020-03-05	Asia / Japan / Kansai	Pharyngeal swab	Illumina NextSeq500	SKESA v. 2.3.0	5797462	5135444	0.998963	29766	19,015x
PG-0230	EPI_ISL_479926	2020-03-14	Asia / Japan / Kansai	Pharyngeal swab	Illumina NextSeq500	SKESA v. 2.3.0	3886352	3547848	0.998863	29766	13,579x
PG-0232	EPI_ISL_479927	2020-03-23	Asia / Japan / Kansai	Pharyngeal swab	Illumina NextSeq500	A5-miseq v. 20140604	4489164	4138570	0.998896	29823	15,926x
PG-0233	EPI_ISL_479928	2020-03-09	Asia / Japan / Kanto	Pharyngeal swab	Illumina NextSeq500	SKESA v. 2.3.0	3401260	2983744	0.999799	29735	11,124x
PG-0234	EPI_ISL_479929	2020-03-09	Asia / Japan / Kanto	Pharyngeal swab	Illumina NextSeq500	SKESA v. 2.3.0	3127724	2799880	0.999799	29735	10,112x
PG-0235	EPI_ISL_479930	2020-03-09	Asia / Japan / Kanto	Pharyngeal swab	Illumina NextSeq500	SKESA v. 2.3.0	4060824	3687356	0.998261	29762	13,913x
PG-0237	EPI_ISL_479931	2020-03-11	Asia / Japan / Kanto	Pharyngeal swab	Illumina NextSeq500	SKESA v. 2.3.0	5391528	4801022	0.999933	29790	17,637x
PG-0241	EPI_ISL_479932	2020-03-13	Asia / Japan / Kanto	Pharyngeal swab	Illumina NextSeq500	A5-miseq v. 20140604	3164916	2820670	0.999164	29848	10,452x
PG-0243	EPI_ISL_479933	2020-03-16	Asia / Japan / Kanto	Pharyngeal swab	Illumina NextSeq500	SKESA v. 2.3.0	5558620	5123162	0.99893	29766	19,291x
PG-0246	EPI_ISL_479934	2020-03-18	Asia / Japan / Kanto	Pharyngeal swab	Illumina NextSeq500	SKESA v. 2.3.0	4351340	3949106	0.998863	29766	13,641x
PG-0247	EPI_ISL_479935	2020-03-18	Asia / Japan / Kanto	Pharyngeal swab	Illumina NextSeq500	SKESA v. 2.3.0	2938024	2628662	0.999866	29790	9,740x
PG-0251	EPI_ISL_479936	2020-03-23	Asia / Japan / Kanto	Sputum	Illumina NextSeq500	A5-miseq v. 20140604	5435206	4819852	0.999766	29824	17,821x
PG-0252	EPI_ISL_479937	2020-03-16	Asia / Japan / Kanto	Sputum	Illumina NextSeq500	SKESA v. 2.3.0	5923216	5178208	0.998963	29764	19,473x
PG-0253	EPI_ISL_479938	2020-03-17	Asia / Japan / Kanto	Pharyngeal swab	Illumina NextSeq500	SKESA v. 2.3.0	7320882	6512514	0.999599	29766	24,424x
PG-0254	EPI_ISL_479939	2020-03-17	Asia / Japan / Kanto	Pharyngeal swab	Illumina NextSeq500	SKESA v. 2.3.0	5981420	5415190	0.998896	29766	20,152x
PG-0255	EPI_ISL_479940	2020-03-17	Asia / Japan / Kanto	Sputum	Illumina NextSeq500	SKESA v. 2.3.0	10346324	9146944	0.998997	29766	34,471x
PG-0256	EPI_ISL_479941	2020-03-21	Asia / Japan / Kanto	Pharyngeal swab	Illumina NextSeq500	SKESA v. 2.3.0	6447826	5666386	0.999599	29763	21,160x
PG-0258	EPI_ISL_479942	2020-03-24	Asia / Japan / Kanto	Pharyngeal swab	Illumina NextSeq500	SKESA v. 2.3.0	6391380	5768960	0.99883	29766	21,374x
PG-0259	EPI_ISL_479943	2020-03-23	Asia / Japan / Kanto	Pharyngeal swab	Illumina NextSeq500	A5-miseq v. 20140604	4497788	3647986	0.998729	29829	12,601x
PG-0260	EPI_ISL_479944	2020-03	Asia / Japan / Kansai	Pharyngeal swab	Illumina NextSeq500	A5-miseq v. 20140604	4762594	3938556	0.998027	29827	13,703x
PG-0261	EPI_ISL_479945	2020-03	Asia / Japan / Kansai	Pharyngeal swab	Illumina NextSeq500	A5-miseq v. 20140604	6049242	5410634	0.998863	29827	20,347x
PG-0262	EPI_ISL_479946	2020-03	Asia / Japan / Kansai	Pharyngeal swab	Illumina NextSeq500	A5-miseq v. 20140604	5116508	4490286	0.998094	29828	16,460x
PG-0263	EPI_ISL_479947	2020-03	Asia / Japan / Kansai	Pharyngeal swab	Illumina NextSeq500	A5-miseq v. 20140604	5589194	4829800	0.998997	29805	18,099x
PG-0264	EPI_ISL_479948	2020-03	Asia / Japan / Kansai	Pharyngeal swab	Illumina NextSeq500	SKESA v. 2.3.0	6299526	5566496	0.998863	29766	20,820x
PG-0265	EPI_ISL_479949	2020-03	Asia / Japan / Kansai	Pharyngeal swab	Illumina NextSeq500	A5-miseq v. 20140604	5955678	5218108	0.998997	29828	19,467x
PG-0267	EPI_ISL_479950	2020-03	Asia / Japan / Kansai	Pharyngeal swab	Illumina NextSeq500	A5-miseq v. 20140604	3708018	3290614	0.998963	29823	12,610x
PG-0268	EPI_ISL_479951	2020-03	Asia / Japan / Kansai	Pharyngeal swab	Illumina NextSeq500	A5-miseq v. 20140604	4527364	3876504	0.998963	29827	13,494x
PG-0269	EPI_ISL_479952	2020-03	Asia / Japan / Kansai	Pharyngeal swab	Illumina NextSeq500	SKESA v. 2.3.0	5289548	4762868	0.997994	29740	17,883x
PG-0271	EPI_ISL_479953	2020-03	Asia / Japan / Kansai	Pharyngeal swab	Illumina NextSeq500	SKESA v. 2.3.0	5718344	5065016	0.99893	29756	18,503x
PG-0272	EPI_ISL_479954	2020-03	Asia / Japan / Kansai	Pharyngeal swab	Illumina NextSeq500	SKESA v. 2.3.0	6780458	6046462	0.999666	29766	22,457x
PG-0274	EPI_ISL_479955	2020-03	Asia / Japan / Kansai	Pharyngeal swab	Illumina NextSeq500	SKESA v. 2.3.0	5464696	4907040	0.99893	29767	18,432x
PG-0275	EPI_ISL_479956	2020-03	Asia / Japan / Kansai	Pharyngeal swab	Illumina NextSeq500	SKESA v. 2.3.0	8795924	7710940	0.999465	29766	28,563x
PG-0276	EPI_ISL_479957	2020-03	Asia / Japan / Kansai	Pharyngeal swab	Illumina NextSeq500	SKESA v. 2.3.0	7848758	7163056	0.999498	29766	27,153x
PG-0277	EPI_ISL_479958	2020-03	Asia / Japan / Kansai	Pharyngeal swab	Illumina NextSeq500	A5-miseq v. 20140604	6530522	5862698	0.998127	29828	22,525x
PG-0279	EPI_ISL_479959	2020-03-19	Asia / Japan / Kanto	Pharyngeal swab	Illumina NextSeq500	A5-miseq v. 20140604	1619360	1162322	0.994716	29782	3,809x
PG-0280	EPI_ISL_479960	2020-03-19	Asia / Japan / Kanto	Pharyngeal swab	Illumina NextSeq500	SKESA v. 2.3.0	6296076	5526740	0.999365	29766	19,999x
PG-0281	EPI_ISL_479961	2020-03-19	Asia / Japan / Kanto	Pharyngeal swab	Illumina NextSeq500	A5-miseq v. 20140604	4481994	4071366	0.99893	29824	15,444x
PG-0283	EPI_ISL_479962	2020-03-23	Asia / Japan / Kanto	Pharyngeal swab	Illumina NextSeq500	SKESA v. 2.3.0	5727104	5141402	0.998863	29767	20,164x
PG-0284	EPI_ISL_479963	2020-03-23	Asia / Japan / Kanto	Pharyngeal swab	Illumina NextSeq500	SKESA v. 2.3.0	6159952	5567544	0.999164	29767	21,076x
PG-0285	EPI_ISL_479964	2020-03-23	Asia / Japan / Kanto	Pharyngeal swab	Illumina NextSeq500	A5-miseq v. 20140604	6461642	5824340	0.998763	29816	20,856x
PG-0286	EPI_ISL_479965	2020-03-23	Asia / Japan / Kanto	Pharyngeal swab	Illumina NextSeq500	SKESA v. 2.3.0	5618342	5028780	0.998863	29763	18,954x
PG-0287	EPI_ISL_479966	2020-03	Asia / Japan / Kansai	Pharyngeal swab	Illumina NextSeq500	SKESA v. 2.3.0	5992810	5472894	0.998963	29766	20,499x
PG-0289	EPI_ISL_479967	2020-03-18	Asia / Japan / HokurikuShinsyu	Pharyngeal swab	Illumina NextSeq500	SKESA v. 2.3.0	4937688	4454852	0.998863	29766	16,692x
PG-0290	EPI_ISL_479968	2020-03-25	Asia / Japan / HokurikuShinsyu	Pharyngeal swab	Illumina NextSeq500	SKESA v. 2.3.0	7080692	6374520	0.999799	29766	23,449x
PG-0291	EPI_ISL_479969	2020-03-25	Asia / Japan / HokurikuShinsyu	Pharyngeal swab	Illumina NextSeq500	SKESA v. 2.3.0	8545240	7644336	0.9999	29766	27,814x
PG-0292	EPI_ISL_479970	2020-03-25	Asia / Japan / HokurikuShinsyu	Pharyngeal swab	Illumina NextSeq500	A5-miseq v. 20140604	5809772	5347622	0.998863	29825	20,416x
PG-0293	EPI_ISL_480225	2020-03-26	Asia / Japan / HokurikuShinsyu	Pharyngeal swab	Illumina NextSeq500	A5-miseq v. 20140604	388736	317088	0.99786	29783	974x
PG-0294	EPI_ISL_479971	2020-03-26	Asia / Japan / HokurikuShinsyu	Pharyngeal swab	Illumina NextSeq500	SKESA v. 2.3.0	6687754	5746640	0.999565	29766	21,246x
PG-0295	EPI_ISL_479972	2020-03-27	Asia / Japan / HokurikuShinsyu	Pharyngeal swab	Illumina NextSeq500	A5-miseq v. 20140604	1244576	1097904	0.997927	29821	4,236x
PG-0296	EPI_ISL_479973	2020-03-27	Asia / Japan / HokurikuShinsyu	Pharyngeal swab	Illumina NextSeq500	SKESA v. 2.3.0	1515300	1381486	0.997927	29738	5,278x
PG-0297	EPI_ISL_479974	2020-03-28	Asia / Japan / HokurikuShinsyu	Pharyngeal swab	Illumina NextSeq500	SKESA v. 2.3.0	7576334	6639728	0.999799	29766	24,568x
PG-0299	EPI_ISL_479975	2020-03-28	Asia / Japan / HokurikuShinsyu	Pharyngeal swab	Illumina NextSeq500	SKESA v. 2.3.0	7444998	6554442	0.999532	29766	23,944x
PG-0300	EPI_ISL_479976	2020-03-28	Asia / Japan / HokurikuShinsyu	Pharyngeal swab	Illumina NextSeq500	SKESA v. 2.3.0	4059526	3724716	0.998863	29767	14,065x
PG-0301	EPI_ISL_479977	2020-03-29	Asia / Japan / HokurikuShinsyu	Pharyngeal swab	Illumina NextSeq500	SKESA v. 2.3.0	6389834	5578100	0.9999	29766	20,366x
PG-0302	EPI_ISL_479978	2020-03-29	Asia / Japan / HokurikuShinsyu	Pharyngeal swab	Illumina NextSeq500	SKESA v. 2.3.0	5105628	4495632	0.999799	29766	16,383x
PG-0303	EPI_ISL_479979	2020-03-02	Asia / Japan / Kyusyu	Sputum	Illumina NextSeq500	A5-miseq v. 20140604	2786050	2519128	0.998529	29847	9,623x
PG-0304	EPI_ISL_479980	2020-03-02	Asia / Japan / Kyusyu	Pharyngeal swab	Illumina NextSeq500	A5-miseq v. 20140604	878052	773238	0.997927	29805	2,683x
PG-0306	EPI_ISL_479981	2020-03-20	Asia / Japan / Kyusyu	Pharyngeal swab	Illumina NextSeq500	SKESA v. 2.3.0	5383670	4805744	0.999465	29767	17,500x
PG-0307	EPI_ISL_479982	2020-03-21	Asia / Japan / Kyusyu	Pharyngeal swab	Illumina NextSeq500	A5-miseq v. 20140604	3733616	3372624	0.998529	29820	12,703x
PG-0308	EPI_ISL_479983	2020-03-21	Asia / Japan / Kyusyu	Pharyngeal swab	Illumina NextSeq500	SKESA v. 2.3.0	7390058	6613368	0.999933	29766	24,145x
PG-0309	EPI_ISL_479984	2020-03-21	Asia / Japan / Kyusyu	Pharyngeal swab	Illumina NextSeq500	SKESA v. 2.3.0	7177726	6329778	0.9999	29768	23,112x
PG-0310	EPI_ISL_479985	2020-03-24	Asia / Japan / Kanto	Pharyngeal swab	Illumina NextSeq500	A5-miseq v. 20140604	664552	573634	0.99796	29802	2,136x
PG-0311	EPI_ISL_479986	2020-03-28	Asia / Japan / Kansai	Pharyngeal swab	Illumina NextSeq500	SKESA v. 2.3.0	4200542	3868548	0.998896	29766	14,961x
PG-0312	EPI_ISL_479987	2020-03-28	Asia / Japan / Kansai	Pharyngeal swab	Illumina NextSeq500	SKESA v. 2.3.0	5036864	4632594	0.998863	29766	17,435x
PG-0313	EPI_ISL_479988	2020-03-28	Asia / Japan / Kansai	Pharyngeal swab	Illumina NextSeq500	SKESA v. 2.3.0	6786210	6140098	0.999833	29766	23,100x
PG-0314	EPI_ISL_479989	2020-03-28	Asia / Japan / Kansai	Pharyngeal swab	Illumina NextSeq500	SKESA v. 2.3.0	6807074	6197806	0.999599	29766	23,174x
PG-0315	EPI_ISL_479990	2020-03-23	Asia / Japan / Kyusyu	Pharyngeal swab	Illumina iSeq	A5-miseq v. 20140604	506470	452470	0.997927	29804	1,652x
PG-0316	EPI_ISL_479991	2020-03-25	Asia / Japan / Kyusyu	Pharyngeal swab	Illumina iSeq	SKESA v. 2.3.0	442304	388318	0.997927	29738	1,382x
PG-0317	EPI_ISL_479992	2020-03-27	Asia / Japan / Kyusyu	Pharyngeal swab	Illumina iSeq	SKESA v. 2.3.0	415670	359262	0.997927	29738	1,284x
PG-0318	EPI_ISL_479993	2020-03-27	Asia / Japan / Kyusyu	Pharyngeal swab	Illumina iSeq	A5-miseq v. 20140604	511420	446214	0.997927	29826	1,607x
PG-0319	EPI_ISL_479994	2020-03-27	Asia / Japan / Kyusyu	Pharyngeal swab	Illumina iSeq	SKESA v. 2.3.0	399396	347348	0.997927	29738	1,234x
PG-0320	EPI_ISL_479995	2020-03-29	Asia / Japan / Kyusyu	Pharyngeal swab	Illumina iSeq	SKESA v. 2.3.0	483182	422468	0.99806	29738	1,497x
PG-0321	EPI_ISL_479996	2020-03-30	Asia / Japan / Kyusyu	Pharyngeal swab	Illumina iSeq	A5-miseq v. 20140604	511814	441654	0.997927	29829	1,585x
PG-0322	EPI_ISL_479997	2020-02-24	Asia / Japan / HokurikuShinsyu	Pharyngeal swab	Illumina iSeq	SKESA v. 2.3.0	465988	392756	0.997927	29738	1,397x
PG-0323	EPI_ISL_479998	2020-02-25	Asia / Japan / HokurikuShinsyu	Pharyngeal swab	Illumina iSeq	SKESA v. 2.3.0	550702	472524	0.997927	29738	1,715x
PG-0324	EPI_ISL_479999	2020-03-12	Asia / Japan / HokurikuShinsyu	Pharyngeal swab	Illumina iSeq	A5-miseq v. 20140604	315126	264812	0.997927	29804	926x
PG-0325	EPI_ISL_480000	2020-03-23	Asia / Japan / HokurikuShinsyu	Pharyngeal swab	Illumina iSeq	SKESA v. 2.3.0	437382	380028	0.997927	29738	1,388x
PG-0326	EPI_ISL_480001	2020-03-26	Asia / Japan / HokurikuShinsyu	Pharyngeal swab	Illumina iSeq	A5-miseq v. 20140604	473856	414394	0.997927	29803	1,538x
PG-0327	EPI_ISL_480002	2020-03-13	Asia / Japan / Kyusyu	Pharyngeal swab	Illumina iSeq	A5-miseq v. 20140604	497014	436600	0.997927	29770	1,605x
PG-0328	EPI_ISL_480003	2020-03-24	Asia / Japan / Kyusyu	Pharyngeal swab	Illumina iSeq	A5-miseq v. 20140604	475742	415574	0.997927	29827	1,478x
PG-0329	EPI_ISL_480004	2020-03-29	Asia / Japan / Kanto	Pharyngeal swab	Illumina NextSeq500	SKESA v. 2.3.0	6083920	5356644	0.999799	29766	18,832x
PG-0331	EPI_ISL_480005	2020-03-29	Asia / Japan / Kanto	Pharyngeal swab	Illumina NextSeq500	SKESA v. 2.3.0	7347272	6379812	0.99883	29766	21,722x
PG-0332	EPI_ISL_480006	2020-03-29	Asia / Japan / Kanto	Pharyngeal swab	Illumina NextSeq500	SKESA v. 2.3.0	2818150	2356934	0.99786	29760	8,454x
PG-0333	EPI_ISL_480007	2020-03-29	Asia / Japan / Kanto	Pharyngeal swab	Illumina NextSeq500	SKESA v. 2.3.0	3623966	3164040	0.999799	29766	11,026x
PG-0334	EPI_ISL_480008	2020-03-29	Asia / Japan / Kanto	Pharyngeal swab	Illumina NextSeq500	SKESA v. 2.3.0	6271814	5567774	0.999732	29768	20,379x
PG-0336	EPI_ISL_480009	2020-03-31	Asia / Japan / Kanto	Pharyngeal swab	Illumina NextSeq500	SKESA v. 2.3.0	5732962	4951450	0.998094	29740	18,845x
PG-0337	EPI_ISL_480010	2020-04-01	Asia / Japan / Kanto	Pharyngeal swab	Illumina NextSeq500	SKESA v. 2.3.0	6293870	5624970	0.99796	29764	21,095x
PG-0338	EPI_ISL_480011	2020-03-29	Asia / Japan / Kanto	Pharyngeal swab	Illumina NextSeq500	A5-miseq v. 20140604	5922314	5087600	0.999833	29826	18,465x
PG-0339	EPI_ISL_480012	2020-03-29	Asia / Japan / Kanto	Pharyngeal swab	Illumina NextSeq500	SKESA v. 2.3.0	3981392	3403478	0.999833	29766	12,172x
PG-0340	EPI_ISL_480013	2020-03-29	Asia / Japan / Kanto	Pharyngeal swab	Illumina NextSeq500	SKESA v. 2.3.0	6039382	5227244	0.999532	29766	18,480x
PG-0342	EPI_ISL_480014	2020-03-30	Asia / Japan / Kanto	Pharyngeal swab	Illumina NextSeq500	SKESA v. 2.3.0	4609852	4023064	0.999799	29766	14,256x
PG-0343	EPI_ISL_480015	2020-03-30	Asia / Japan / Kanto	Pharyngeal swab	Illumina NextSeq500	SKESA v. 2.3.0	7378842	6449314	0.999666	29766	22,643x
PG-0344	EPI_ISL_480016	2020-03-30	Asia / Japan / Kanto	Pharyngeal swab	Illumina NextSeq500	SKESA v. 2.3.0	6251660	5484958	0.998027	29738	18,731x
PG-0345	EPI_ISL_480017	2020-03-23	Asia / Japan / Kanto	Pharyngeal swab	Illumina NextSeq500	A5-miseq v. 20140604	919408	545578	0.994482	29782	1,551x
PG-0346	EPI_ISL_480018	2020-03-27	Asia / Japan / Kanto	Pharyngeal swab	Illumina NextSeq500	SKESA v. 2.3.0	3348994	2854130	0.999431	29766	9,922x
PG-0347	EPI_ISL_480019	2020-03-27	Asia / Japan / Kanto	Pharyngeal swab	Illumina NextSeq500	A5-miseq v. 20140604	6309332	5618752	0.998896	29831	20,773x
PG-0348	EPI_ISL_480020	2020-03-27	Asia / Japan / Kanto	Pharyngeal swab	Illumina NextSeq500	SKESA v. 2.3.0	2985470	2609572	0.999532	29767	9,111x
PG-0349	EPI_ISL_480021	2020-03-30	Asia / Japan / Kanto	Pharyngeal swab	Illumina NextSeq500	SKESA v. 2.3.0	3703514	3171010	0.999298	29767	11,183x
PG-0350	EPI_ISL_480022	2020-03-30	Asia / Japan / Kanto	Pharyngeal swab	Illumina NextSeq500	SKESA v. 2.3.0	3669046	3137180	0.99893	29766	11,174x
PG-0351	EPI_ISL_480023	2020-03-27	Asia / Japan / Kanto	Pharyngeal swab	Illumina NextSeq500	A5-miseq v. 20140604	6975136	6023772	0.9999	29827	21,739x
PG-0352	EPI_ISL_480024	2020-03-26	Asia / Japan / Kanto	Pharyngeal swab	Illumina NextSeq500	A5-miseq v. 20140604	1133904	795778	0.997994	29805	2,386x
PG-0353	EPI_ISL_480025	2020-03-27	Asia / Japan / Kanto	Pharyngeal swab	Illumina NextSeq500	SKESA v. 2.3.0	4055744	3560374	0.999699	29766	12,848x
PG-0354	EPI_ISL_480026	2020-03-31	Asia / Japan / Kanto	Pharyngeal swab	Illumina NextSeq500	A5-miseq v. 20140604	3550716	3036814	0.999532	29823	10,600x
PG-0355	EPI_ISL_480027	2020-03-31	Asia / Japan / Kanto	Pharyngeal swab	Illumina NextSeq500	A5-miseq v. 20140604	3611182	3136428	0.997893	29829	11,309x
PG-0356	EPI_ISL_480028	2020-03-31	Asia / Japan / Kanto	Pharyngeal swab	Illumina NextSeq500	SKESA v. 2.3.0	3944154	3447272	0.999331	29766	12,305x
PG-0357	EPI_ISL_480029	2020-04-01	Asia / Japan / Kanto	Pharyngeal swab	Illumina NextSeq500	SKESA v. 2.3.0	4235112	3726304	0.999799	29766	13,217x
PG-0359	EPI_ISL_480030	2020-02-17	Asia / Japan / Kanto	Pharyngeal swab	Illumina NextSeq500	SKESA v. 2.3.0	15638936	13986148	0.998997	29765	53,315x
PG-0361	EPI_ISL_480031	2020-02-19	Asia / Japan / Kanto	Pharyngeal swab	Illumina NextSeq500	SKESA v. 2.3.0	4132932	3715260	0.999131	29766	13,849x
PG-0362	EPI_ISL_480032	2020-02-21	Asia / Japan / Kanto	Pharyngeal swab	Illumina NextSeq500	A5-miseq v. 20140604	6693424	5959874	0.998896	29823	21,744x
PG-0363	EPI_ISL_480033	2020-02-22	Asia / Japan / Kanto	Pharyngeal swab	Illumina NextSeq500	A5-miseq v. 20140604	5724502	5017196	0.998896	29827	18,441x
PG-0364	EPI_ISL_480034	2020-03-05	Asia / Japan / Kanto	Pharyngeal swab	Illumina NextSeq500	SKESA v. 2.3.0	3207792	2741518	0.99806	29741	9,332x
PG-0365	EPI_ISL_480035	2020-03-20	Asia / Japan / Kanto	Pharyngeal swab	Illumina NextSeq500	SKESA v. 2.3.0	7147764	6184224	0.999465	29767	22,321x
PG-0366	EPI_ISL_480036	2020-03-24	Asia / Japan / Kanto	Pharyngeal swab	Illumina NextSeq500	SKESA v. 2.3.0	5829586	5092916	0.99893	29767	18,260x
PG-0367	EPI_ISL_480037	2020-03-24	Asia / Japan / Kanto	Pharyngeal swab	Illumina NextSeq500	SKESA v. 2.3.0	6510154	5760800	0.999498	29775	20,718x
PG-0368	EPI_ISL_480038	2020-03-25	Asia / Japan / Kanto	Pharyngeal swab	Illumina NextSeq500	SKESA v. 2.3.0	6281440	5529638	0.99806	29739	21,342x
PG-0369	EPI_ISL_480039	2020-03-25	Asia / Japan / Kanto	Pharyngeal swab	Illumina NextSeq500	SKESA v. 2.3.0	6501430	5599470	0.999131	29766	19,671x
PG-0370	EPI_ISL_480040	2020-03-25	Asia / Japan / Kanto	Pharyngeal swab	Illumina NextSeq500	SKESA v. 2.3.0	5813578	5209944	0.998863	29766	19,786x
PG-0371	EPI_ISL_480041	2020-03-29	Asia / Japan / Kanto	Pharyngeal swab	Illumina NextSeq500	SKESA v. 2.3.0	4415608	3841518	0.999465	29802	13,698x
PG-0372	EPI_ISL_480042	2020-02-15	Asia / Japan / Chubu	Pharyngeal swab	Illumina iSeq	SKESA v. 2.3.0	233742	181528	0.997927	29738	623x
PG-0373	EPI_ISL_480043	2020-02-21	Asia / Japan / Chubu	Pharyngeal swab	Illumina iSeq	SKESA v. 2.3.0	48314	37726	0.997626	29738	132x
PG-0374	EPI_ISL_480044	2020-02-22	Asia / Japan / Chubu	Pharyngeal swab	Illumina iSeq	A5-miseq v. 20140604	105826	85634	0.99786	29782	315x
PG-0375	EPI_ISL_480045	2020-02-22	Asia / Japan / Chubu	Pharyngeal swab	Illumina iSeq	A5-miseq v. 20140604	89482	69704	0.997927	29782	251x
PG-0376	EPI_ISL_480046	2020-02-22	Asia / Japan / Chubu	Pharyngeal swab	Illumina iSeq	SKESA v. 2.3.0	224738	185224	0.997927	29738	662x
PG-0377	EPI_ISL_480047	2020-02-25	Asia / Japan / Chubu	Pharyngeal swab	Illumina iSeq	SKESA v. 2.3.0	398066	313316	0.997927	29739	1,087x
PG-0378	EPI_ISL_480048	2020-02-26	Asia / Japan / Chubu	Pharyngeal swab	Illumina iSeq	SKESA v. 2.3.0	319502	263888	0.997927	29739	923x
PG-0379	EPI_ISL_480049	2020-02-26	Asia / Japan / Chubu	Pharyngeal swab	Illumina iSeq	A5-miseq v. 20140604	306942	248730	0.997927	29826	880x
PG-0381	EPI_ISL_480050	2020-03-01	Asia / Japan / Chubu	Pharyngeal swab	Illumina iSeq	A5-miseq v. 20140604	88614	68266	0.997124	29782	239x
PG-0382	EPI_ISL_480051	2020-03-01	Asia / Japan / Chubu	Pharyngeal swab	Illumina iSeq	SKESA v. 2.3.0	316500	258978	0.997927	29738	913x
PG-0383	EPI_ISL_480052	2020-03-03	Asia / Japan / Chubu	Pharyngeal swab	Illumina iSeq	SKESA v. 2.3.0	567946	461916	0.99796	29739	1,640x
PG-0384	EPI_ISL_480053	2020-03-03	Asia / Japan / Chubu	Pharyngeal swab	Illumina iSeq	SKESA v. 2.3.0	397552	340406	0.997927	29738	1,239x
PG-0385	EPI_ISL_480054	2020-03-04	Asia / Japan / Chubu	Pharyngeal swab	Illumina iSeq	SKESA v. 2.3.0	440230	362502	0.997927	29738	1,272x
PG-0386	EPI_ISL_480055	2020-03-04	Asia / Japan / Chubu	Pharyngeal swab	Illumina iSeq	SKESA v. 2.3.0	767918	611328	0.998863	29768	2,152x
PG-0387	EPI_ISL_480056	2020-03-04	Asia / Japan / Chubu	Pharyngeal swab	Illumina iSeq	A5-miseq v. 20140604	247432	197430	0.997927	29826	702x
PG-0388	EPI_ISL_480057	2020-03-04	Asia / Japan / Chubu	Pharyngeal swab	Illumina iSeq	SKESA v. 2.3.0	459250	381998	0.999097	29768	1,341x
PG-0389	EPI_ISL_480058	2020-03-05	Asia / Japan / Chubu	Pharyngeal swab	Illumina iSeq	SKESA v. 2.3.0	280640	210768	0.997927	29766	735x
PG-0390	EPI_ISL_480059	2020-03-05	Asia / Japan / Chubu	Pharyngeal swab	Illumina iSeq	A5-miseq v. 20140604	182886	128582	0.997927	29830	485x
PG-0391	EPI_ISL_480060	2020-03-05	Asia / Japan / Chubu	Pharyngeal swab	Illumina iSeq	SKESA v. 2.3.0	352640	280468	0.997927	29738	1,007x
PG-0392	EPI_ISL_480061	2020-03-06	Asia / Japan / Chubu	Pharyngeal swab	Illumina iSeq	A5-miseq v. 20140604	303212	236722	0.997927	29833	841x
PG-0393	EPI_ISL_480062	2020-03-06	Asia / Japan / Chubu	Pharyngeal swab	Illumina iSeq	SKESA v. 2.3.0	166380	120190	0.997927	29738	419x
PG-0394	EPI_ISL_480063	2020-03-06	Asia / Japan / Chubu	Pharyngeal swab	Illumina iSeq	SKESA v. 2.3.0	273030	206356	0.998094	29755	711x
PG-0395	EPI_ISL_480064	2020-03-06	Asia / Japan / Chubu	Pharyngeal swab	Illumina iSeq	SKESA v. 2.3.0	377408	296154	0.998328	29755	1,039x
PG-0396	EPI_ISL_480065	2020-03-28	Asia / Japan / Kansai	Pharyngeal swab	Illumina iSeq	SKESA v. 2.3.0	693038	578430	0.997927	29738	2,001x
PG-0397	EPI_ISL_480066	2020-03-29	Asia / Japan / Kansai	Pharyngeal swab	Illumina iSeq	A5-miseq v. 20140604	1027538	696564	0.998127	29805	2,366x
PG-0398	EPI_ISL_480067	2020-03-31	Asia / Japan / Kansai	Pharyngeal swab	Illumina iSeq	SKESA v. 2.3.0	816860	708078	0.997927	29738	2,565x
PG-0399	EPI_ISL_480068	2020-04-01	Asia / Japan / Kansai	Pharyngeal swab	Illumina iSeq	SKESA v. 2.3.0	1167476	980800	0.998294	29767	3,518x
PG-0400	EPI_ISL_480069	2020-04-01	Asia / Japan / Kansai	Pharyngeal swab	Illumina iSeq	A5-miseq v. 20140604	921094	753410	0.998094	29824	2,726x
PG-0401	EPI_ISL_480070	2020-04-02	Asia / Japan / Kansai	Pharyngeal swab	Illumina iSeq	A5-miseq v. 20140604	905464	770786	0.997927	29803	2,698x
PG-0402	EPI_ISL_480071	2020-04-02	Asia / Japan / Kansai	Pharyngeal swab	Illumina iSeq	SKESA v. 2.3.0	825012	697572	0.997927	29738	2,394x
PG-0403	EPI_ISL_480072	2020-04-03	Asia / Japan / Kansai	Pharyngeal swab	Illumina iSeq	SKESA v. 2.3.0	1164416	992120	0.997994	29765	3,464x
PG-0404	EPI_ISL_480073	2020-03-26	Asia / Japan / Kanto	Pharyngeal swab	Illumina iSeq	A5-miseq v. 20140604	680558	590038	0.997927	29826	2,092x
PG-0405	EPI_ISL_480074	2020-03-30	Asia / Japan / Kanto	Pharyngeal swab	Illumina iSeq	A5-miseq v. 20140604	585600	501044	0.99883	29765	1,841x
PG-0406	EPI_ISL_480075	2020-03-30	Asia / Japan / Kanto	Pharyngeal swab	Illumina iSeq	SKESA v. 2.3.0	387850	342092	0.997927	29738	1,281x
PG-0407	EPI_ISL_480076	2020-03-30	Asia / Japan / Kanto	Sputum	Illumina iSeq	SKESA v. 2.3.0	409244	349974	0.998763	29764	1,312x
PG-0408	EPI_ISL_480077	2020-03-30	Asia / Japan / Kanto	Pharyngeal swab	Illumina iSeq	SKESA v. 2.3.0	845356	741194	0.997927	29739	2,757x
PG-0409	EPI_ISL_480078	2020-03-30	Asia / Japan / Kanto	Sputum	Illumina iSeq	SKESA v. 2.3.0	298003	261894	0.997826	29739	945x
PG-0410	EPI_ISL_480079	2020-03-30	Asia / Japan / Kanto	Pharyngeal swab	Illumina iSeq	SKESA v. 2.3.0	316948	273068	0.997927	29738	1,007x
PG-0411	EPI_ISL_480080	2020-03-30	Asia / Japan / Kanto	Sputum	Illumina iSeq	SKESA v. 2.3.0	546120	479056	0.997927	29739	1,746x
PG-0412	EPI_ISL_480081	2020-03-31	Asia / Japan / Kanto	Pharyngeal swab	Illumina iSeq	SKESA v. 2.3.0	845813	748054	0.997927	29738	2,815x
PG-0413	EPI_ISL_480082	2020-04-03	Asia / Japan / Kanto	Pharyngeal swab	Illumina iSeq	SKESA v. 2.3.0	863444	760496	0.99796	29763	2,820x
PG-0415	EPI_ISL_480083	2020-03-25	Asia / Japan / Chubu	Pharyngeal swab	Illumina NextSeq500	SKESA v. 2.3.0	4344390	3744182	0.999766	29766	13,263x
PG-0416	EPI_ISL_480084	2020-03-25	Asia / Japan / Chubu	Pharyngeal swab	Illumina NextSeq500	A5-miseq v. 20140604	2973856	2585186	0.999632	29827	9,185x
PG-0417	EPI_ISL_480085	2020-03-26	Asia / Japan / Chubu	Pharyngeal swab	Illumina NextSeq500	SKESA v. 2.3.0	4900722	4112886	0.999799	29766	14,555x
PG-0418	EPI_ISL_480086	2020-03-27	Asia / Japan / Chubu	Pharyngeal swab	Illumina NextSeq500	SKESA v. 2.3.0	4277624	3641908	0.999666	29767	12,931x
PG-0419	EPI_ISL_480087	2020-03-27	Asia / Japan / Chubu	Pharyngeal swab	Illumina NextSeq500	SKESA v. 2.3.0	5173996	4519712	0.99883	29766	16,417x
PG-0420	EPI_ISL_480088	2020-03-29	Asia / Japan / Chubu	Pharyngeal swab	Illumina NextSeq500	SKESA v. 2.3.0	4948014	4294468	0.999164	29766	15,072x
PG-0421	EPI_ISL_480089	2020-03-29	Asia / Japan / Chubu	Pharyngeal swab	Illumina NextSeq500	SKESA v. 2.3.0	4069508	3538872	0.999799	29766	12,500x
PG-0422	EPI_ISL_480090	2020-04-01	Asia / Japan / Kansai	Pharyngeal swab	Illumina NextSeq500	SKESA v. 2.3.0	4824412	4222236	0.999532	29766	15,302x
PG-0423	EPI_ISL_480091	2020-04-02	Asia / Japan / Kansai	Pharyngeal swab	Illumina NextSeq500	SKESA v. 2.3.0	6819468	6003816	0.9999	29766	22,050x
PG-0424	EPI_ISL_480092	2020-04-04	Asia / Japan / Kansai	Pharyngeal swab	Illumina NextSeq500	SKESA v. 2.3.0	4271976	3768198	0.999465	29766	13,592x
PG-0425	EPI_ISL_480093	2020-04-04	Asia / Japan / Kansai	Pharyngeal swab	Illumina NextSeq500	SKESA v. 2.3.0	5053144	4380794	0.999599	29766	15,913x
PG-0426	EPI_ISL_480094	2020-04-04	Asia / Japan / Kansai	Pharyngeal swab	Illumina NextSeq500	SKESA v. 2.3.0	5170770	4505992	0.999833	29766	16,355x
PG-0427	EPI_ISL_480095	2020-04-05	Asia / Japan / Kansai	Pharyngeal swab	Illumina NextSeq500	SKESA v. 2.3.0	5330518	4642180	0.9999	29766	16,530x
PG-0429	EPI_ISL_480096	2020-04-05	Asia / Japan / Kansai	Pharyngeal swab	Illumina NextSeq500	A5-miseq v. 20140604	4380010	3887096	0.998261	29754	13,931x
PG-0430	EPI_ISL_480097	2020-04-05	Asia / Japan / Kansai	Pharyngeal swab	Illumina NextSeq500	A5-miseq v. 20140604	7762746	6947046	0.998896	29823	26,089x
PG-0432	EPI_ISL_480098	2020-04-05	Asia / Japan / Kansai	Pharyngeal swab	Illumina NextSeq500	SKESA v. 2.3.0	7489352	6762020	0.998896	29766	26,513x
PG-0433	EPI_ISL_480099	2020-04-05	Asia / Japan / Kansai	Pharyngeal swab	Illumina NextSeq500	SKESA v. 2.3.0	4293318	3747448	0.999331	29766	13,584x
PG-0434	EPI_ISL_480100	2020-04-05	Asia / Japan / Kansai	Pharyngeal swab	Illumina NextSeq500	SKESA v. 2.3.0	5121358	4579716	0.99796	29739	18,336x
PG-0435	EPI_ISL_480101	2020-04-05	Asia / Japan / Kansai	Pharyngeal swab	Illumina NextSeq500	SKESA v. 2.3.0	3664952	3262270	0.998896	29766	11,865x
PG-0436	EPI_ISL_480102	2020-04-06	Asia / Japan / Kansai	Pharyngeal swab	Illumina NextSeq500	SKESA v. 2.3.0	6355514	5694388	0.999866	29766	20,667x
PG-0437	EPI_ISL_480103	2020-03-12	Asia / Japan / Kanto	Pharyngeal swab	Illumina NextSeq500	A5-miseq v. 20140604	2555168	1656842	0.99796	29824	5,112x
PG-0439	EPI_ISL_480104	2020-03-13	Asia / Japan / Kanto	Pharyngeal swab	Illumina NextSeq500	SKESA v. 2.3.0	5718502	4995372	0.99796	29739	19,378x
PG-0440	EPI_ISL_480105	2020-03-13	Asia / Japan / Kanto	Pharyngeal swab	Illumina NextSeq500	SKESA v. 2.3.0	4872026	3864174	0.99806	29739	13,749x
PG-0441	EPI_ISL_480106	2020-03-19	Asia / Japan / Kanto	Pharyngeal swab	Illumina NextSeq500	SKESA v. 2.3.0	6819024	5966748	0.99893	29788	21,455x
PG-0442	EPI_ISL_480107	2020-03-19	Asia / Japan / Kanto	Pharyngeal swab	Illumina NextSeq500	SKESA v. 2.3.0	7532802	6708156	0.998896	29767	26,114x
PG-0443	EPI_ISL_480108	2020-03-30	Asia / Japan / Kanto	Pharyngeal swab	Illumina NextSeq500	A5-miseq v. 20140604	3717290	3325066	0.999465	29846	12,014x
PG-0445	EPI_ISL_480109	2020-03-19	Asia / Japan / Kyusyu	Pharyngeal swab	Illumina iSeq	A5-miseq v. 20140604	103720	81916	0.997826	29822	297x
PG-0446	EPI_ISL_480110	2020-03-19	Asia / Japan / Kyusyu	Pharyngeal swab	Illumina iSeq	A5-miseq v. 20140604	125978	105948	0.997826	29797	403x
PG-0448	EPI_ISL_480111	2020-03-21	Asia / Japan / Kyusyu	Pharyngeal swab	Illumina iSeq	A5-miseq v. 20140604	289294	242942	0.997927	29827	884x
PG-0449	EPI_ISL_480112	2020-03-21	Asia / Japan / Kyusyu	Pharyngeal swab	Illumina iSeq	SKESA v. 2.3.0	332996	276308	0.997927	29738	1,000x
PG-0450	EPI_ISL_480113	2020-03-21	Asia / Japan / Kyusyu	Pharyngeal swab	Illumina iSeq	SKESA v. 2.3.0	285846	233806	0.997927	29764	854x
PG-0452	EPI_ISL_480114	2020-03-21	Asia / Japan / Kyusyu	Pharyngeal swab	Illumina iSeq	A5-miseq v. 20140604	202714	164766	0.997927	29801	596x
PG-0453	EPI_ISL_480115	2020-03-21	Asia / Japan / Kyusyu	Pharyngeal swab	Illumina iSeq	A5-miseq v. 20140604	185072	155706	0.997893	29823	571x
PG-0454	EPI_ISL_480116	2020-03-21	Asia / Japan / Kyusyu	Pharyngeal swab	Illumina iSeq	SKESA v. 2.3.0	479150	419122	0.997927	29760	1,515x
PG-0455	EPI_ISL_480117	2020-03-19	Asia / Japan / Kyusyu	Pharyngeal swab	Illumina iSeq	A5-miseq v. 20140604	149512	118796	0.997927	29823	430x
PG-0457	EPI_ISL_480118	2020-03-27	Asia / Japan / Kyusyu	Pharyngeal swab	Illumina iSeq	A5-miseq v. 20140604	182176	150844	0.997927	29828	566x
PG-0458	EPI_ISL_480119	2020-03-29	Asia / Japan / Kyusyu	Pharyngeal swab	Illumina iSeq	SKESA v. 2.3.0	295362	255504	0.997927	29738	957x
PG-0459	EPI_ISL_480120	2020-03-30	Asia / Japan / HokurikuShinsyu	Pharyngeal swab	Illumina NextSeq500	SKESA v. 2.3.0	2597702	2308016	0.9985	29738	8,427x
PG-0460	EPI_ISL_480121	2020-03-30	Asia / Japan / HokurikuShinsyu	Pharyngeal swab	Illumina NextSeq500	SKESA v. 2.3.0	1654846	1452480	0.9988	29766	5,441x
PG-0461	EPI_ISL_480122	2020-03-30	Asia / Japan / HokurikuShinsyu	Pharyngeal swab	Illumina NextSeq500	SKESA v. 2.3.0	1577290	1415228	0.9986	29737	5,431x
PG-0462	EPI_ISL_480123	2020-03-30	Asia / Japan / HokurikuShinsyu	Pharyngeal swab	Illumina NextSeq500	SKESA v. 2.3.0	1007056	875140	0.998	29738	3,255x
PG-0463	EPI_ISL_480124	2020-03-30	Asia / Japan / HokurikuShinsyu	Pharyngeal swab	Illumina NextSeq500	A5-miseq v. 20140604	2074584	1828058	0.9989	29826	6,713x
PG-0464	EPI_ISL_480125	2020-03-31	Asia / Japan / HokurikuShinsyu	Pharyngeal swab	Illumina NextSeq500	SKESA v. 2.3.0	1482194	1348792	0.998	29740	5,137x
PG-0465	EPI_ISL_480126	2020-04-07	Asia / Japan / HokurikuShinsyu	Pharyngeal swab	Illumina NextSeq500	SKESA v. 2.3.0	2673656	2401842	0.9989	29767	9,039x
PG-0466	EPI_ISL_480127	2020-04-01	Asia / Japan / HokurikuShinsyu	Pharyngeal swab	Illumina NextSeq500	SKESA v. 2.3.0	842422	766980	0.9984	29764	2,962x
PG-0468	EPI_ISL_480128	2020-03-31	Asia / Japan / HokurikuShinsyu	Pharyngeal swab	Illumina NextSeq500	A5-miseq v. 20140604	969276	871000	0.998	29828	3,258x
PG-0469	EPI_ISL_480129	2020-03-31	Asia / Japan / HokurikuShinsyu	Pharyngeal swab	Illumina NextSeq500	SKESA v. 2.3.0	3312150	2923924	0.9989	29767	10,859x
PG-0470	EPI_ISL_480130	2020-04-01	Asia / Japan / HokurikuShinsyu	Pharyngeal swab	Illumina NextSeq500	SKESA v. 2.3.0	3354356	3031274	0.998	29739	11,957x
PG-0471	EPI_ISL_480131	2020-04-01	Asia / Japan / HokurikuShinsyu	Pharyngeal swab	Illumina NextSeq500	SKESA v. 2.3.0	2535564	2213478	0.9995	29766	7,955x
PG-0472	EPI_ISL_480132	2020-04-01	Asia / Japan / HokurikuShinsyu	Pharyngeal swab	Illumina NextSeq500	SKESA v. 2.3.0	2322772	2010262	0.9998	29766	7,322x
PG-0473	EPI_ISL_480133	2020-04-01	Asia / Japan / HokurikuShinsyu	Pharyngeal swab	Illumina NextSeq500	A5-miseq v. 20140604	2492490	2229246	0.9983	29824	8,440x
PG-0474	EPI_ISL_480134	2020-04-01	Asia / Japan / HokurikuShinsyu	Pharyngeal swab	Illumina NextSeq500	SKESA v. 2.3.0	918826	828374	0.998	29754	3,144x
PG-0475	EPI_ISL_480135	2020-04-02	Asia / Japan / HokurikuShinsyu	Pharyngeal swab	Illumina NextSeq500	SKESA v. 2.3.0	1277944	1158278	0.9988	29766	4,402x
PG-0476	EPI_ISL_480136	2020-04-02	Asia / Japan / HokurikuShinsyu	Pharyngeal swab	Illumina NextSeq500	SKESA v. 2.3.0	2358186	2097240	0.998	29739	7,793x
PG-0477	EPI_ISL_480137	2020-04-02	Asia / Japan / HokurikuShinsyu	Pharyngeal swab	Illumina NextSeq500	SKESA v. 2.3.0	2851876	2437294	0.9992	29778	8,846x
PG-0478	EPI_ISL_480138	2020-04-02	Asia / Japan / HokurikuShinsyu	Pharyngeal swab	Illumina NextSeq500	SKESA v. 2.3.0	3048152	2664048	0.9998	29766	9,536x
PG-0480	EPI_ISL_480139	2020-04-02	Asia / Japan / HokurikuShinsyu	Pharyngeal swab	Illumina NextSeq500	SKESA v. 2.3.0	2029130	1799962	0.998	29766	6,663x
PG-0481	EPI_ISL_480140	2020-04-02	Asia / Japan / HokurikuShinsyu	Pharyngeal swab	Illumina NextSeq500	SKESA v. 2.3.0	3789650	3383472	0.9998	29767	12,507x
PG-0482	EPI_ISL_480141	2020-04-03	Asia / Japan / HokurikuShinsyu	Pharyngeal swab	Illumina NextSeq500	SKESA v. 2.3.0	1483432	1334178	0.998	29771	4,952x
PG-0483	EPI_ISL_480142	2020-04-03	Asia / Japan / HokurikuShinsyu	Pharyngeal swab	Illumina NextSeq500	SKESA v. 2.3.0	1982622	1795408	0.9988	29765	6,672x
PG-0484	EPI_ISL_480143	2020-04-03	Asia / Japan / HokurikuShinsyu	Pharyngeal swab	Illumina NextSeq500	A5-miseq v. 20140604	1557750	1313372	0.998	29803	4,609x
PG-0485	EPI_ISL_480144	2020-04-04	Asia / Japan / HokurikuShinsyu	Pharyngeal swab	Illumina NextSeq500	A5-miseq v. 20140604	1739818	1571630	0.998	29824	5,966x
PG-0486	EPI_ISL_480145	2020-04-04	Asia / Japan / HokurikuShinsyu	Pharyngeal swab	Illumina NextSeq500	SKESA v. 2.3.0	2817566	2554320	0.9982	29764	9,827x
PG-0487	EPI_ISL_480146	2020-04-04	Asia / Japan / HokurikuShinsyu	Pharyngeal swab	Illumina NextSeq500	SKESA v. 2.3.0	1554226	1392824	0.9996	29766	5,147x
PG-0488	EPI_ISL_480147	2020-04-06	Asia / Japan / HokurikuShinsyu	Pharyngeal swab	Illumina NextSeq500	SKESA v. 2.3.0	2152494	1911616	0.9989	29767	6,907x
PG-0489	EPI_ISL_480148	2020-04-05	Asia / Japan / HokurikuShinsyu	Pharyngeal swab	Illumina NextSeq500	SKESA v. 2.3.0	1587824	1386924	0.998	29738	5,049x
PG-0490	EPI_ISL_480149	2020-04-05	Asia / Japan / HokurikuShinsyu	Pharyngeal swab	Illumina NextSeq500	SKESA v. 2.3.0	2703954	2365276	0.9995	29763	8,398x
PG-0491	EPI_ISL_480150	2020-04-05	Asia / Japan / HokurikuShinsyu	Pharyngeal swab	Illumina NextSeq500	SKESA v. 2.3.0	2702932	2426946	0.9986	29765	9,110x
PG-0492	EPI_ISL_480151	2020-04-06	Asia / Japan / HokurikuShinsyu	Pharyngeal swab	Illumina NextSeq500	SKESA v. 2.3.0	2443554	2130872	0.9995	29766	7,690x
PG-0493	EPI_ISL_480152	2020-04-06	Asia / Japan / HokurikuShinsyu	Pharyngeal swab	Illumina NextSeq500	A5-miseq v. 20140604	2433658	2152122	0.9998	29823	7,733x
PG-0494	EPI_ISL_480153	2020-04-07	Asia / Japan / HokurikuShinsyu	Pharyngeal swab	Illumina NextSeq500	SKESA v. 2.3.0	2622330	2316106	0.9998	29766	8,370x
PG-0495	EPI_ISL_480154	2020-04-06	Asia / Japan / HokurikuShinsyu	Pharyngeal swab	Illumina NextSeq500	SKESA v. 2.3.0	2127210	1918622	0.9989	29735	7,308x
PG-0496	EPI_ISL_480155	2020-04-06	Asia / Japan / HokurikuShinsyu	Pharyngeal swab	Illumina NextSeq500	SKESA v. 2.3.0	3487282	3089576	0.9995	29766	11,357x
PG-0497	EPI_ISL_480156	2020-04-06	Asia / Japan / HokurikuShinsyu	Pharyngeal swab	Illumina NextSeq500	SKESA v. 2.3.0	1875498	1639270	0.9995	29766	5,865x
PG-0498	EPI_ISL_480157	2020-04-07	Asia / Japan / HokurikuShinsyu	Pharyngeal swab	Illumina NextSeq500	SKESA v. 2.3.0	2097682	1858498	0.9994	29766	6,740x
PG-0499	EPI_ISL_480158	2020-04-06	Asia / Japan / HokurikuShinsyu	Pharyngeal swab	Illumina NextSeq500	SKESA v. 2.3.0	2006990	1782854	0.9994	29768	6,409x
PG-0500	EPI_ISL_480159	2020-04-03	Asia / Japan / HokurikuShinsyu	Pharyngeal swab	Illumina NextSeq500	SKESA v. 2.3.0	3248194	2880618	0.999	29766	10,413x
PG-0501	EPI_ISL_480160	2020-04-04	Asia / Japan / HokurikuShinsyu	Pharyngeal swab	Illumina NextSeq500	SKESA v. 2.3.0	2888606	2622508	0.9995	29766	10,165x
PG-0502	EPI_ISL_480161	2020-04-04	Asia / Japan / HokurikuShinsyu	Pharyngeal swab	Illumina NextSeq500	SKESA v. 2.3.0	3535732	3037102	0.9998	29763	10,745x
PG-0503	EPI_ISL_480162	2020-04-04	Asia / Japan / HokurikuShinsyu	Pharyngeal swab	Illumina NextSeq500	SKESA v. 2.3.0	1182758	1016760	0.9979	29757	3,700x
PG-0504	EPI_ISL_480163	2020-04-05	Asia / Japan / HokurikuShinsyu	Pharyngeal swab	Illumina NextSeq500	SKESA v. 2.3.0	2554422	2196608	0.9989	29792	7,861x
PG-0505	EPI_ISL_480164	2020-04-07	Asia / Japan / HokurikuShinsyu	Pharyngeal swab	Illumina NextSeq500	SKESA v. 2.3.0	2010708	1815680	0.9989	29766	6,737x
PG-0506	EPI_ISL_480165	2020-04-07	Asia / Japan / HokurikuShinsyu	Pharyngeal swab	Illumina NextSeq500	SKESA v. 2.3.0	2149756	1909016	0.9989	29768	7,115x
PG-0507	EPI_ISL_480166	2020-04-07	Asia / Japan / HokurikuShinsyu	Pharyngeal swab	Illumina NextSeq500	A5-miseq v. 20140604	2726338	2437778	0.9996	29826	8,946x
PG-0508	EPI_ISL_480167	2020-04-07	Asia / Japan / HokurikuShinsyu	Pharyngeal swab	Illumina NextSeq500	SKESA v. 2.3.0	2277106	2016982	0.9994	29766	7,453x
PG-0509	EPI_ISL_480168	2020-04-07	Asia / Japan / HokurikuShinsyu	Pharyngeal swab	Illumina NextSeq500	A5-miseq v. 20140604	1725978	1440368	0.998	29824	4,890x
PG-0511	EPI_ISL_480169	2020-04-02	Asia / Japan / Kanto	Pharyngeal swab	Illumina NextSeq500	A5-miseq v. 20140604	2489870	2256374	0.9997	29848	8,691x
PG-0512	EPI_ISL_480170	2020-04-02	Asia / Japan / Kanto	Pharyngeal swab	Illumina NextSeq500	SKESA v. 2.3.0	2127406	1854062	0.999	29768	6,852x
PG-0513	EPI_ISL_480171	2020-04-02	Asia / Japan / Kanto	Pharyngeal swab	Illumina NextSeq500	A5-miseq v. 20140604	1159464	889324	0.9979	29803	3,305x
PG-0514	EPI_ISL_480172	2020-04-02	Asia / Japan / Kanto	Pharyngeal swab	Illumina NextSeq500	A5-miseq v. 20140604	2343066	2056572	0.9994	29826	7,601x
PG-0515	EPI_ISL_480173	2020-04-03	Asia / Japan / Kanto	Pharyngeal swab	Illumina NextSeq500	A5-miseq v. 20140604	2016528	1786570	0.998	29824	6,975x
PG-0516	EPI_ISL_480174	2020-04-06	Asia / Japan / Kanto	Pharyngeal swab	Illumina NextSeq500	SKESA v. 2.3.0	2361020	2097356	0.9989	29767	7,966x
PG-0517	EPI_ISL_480175	2020-04-06	Asia / Japan / Kanto	Pharyngeal swab	Illumina NextSeq500	A5-miseq v. 20140604	1582502	1188002	0.998	29802	4,214x
PG-0518	EPI_ISL_480176	2020-04-06	Asia / Japan / Kanto	Pharyngeal swab	Illumina NextSeq500	SKESA v. 2.3.0	2329420	2069160	0.9989	29768	7,610x
PG-0519	EPI_ISL_480177	2020-04-01	Asia / Japan / Kanto	Pharyngeal swab	Illumina NextSeq500	SKESA v. 2.3.0	1701014	1535944	0.9988	29766	5,718x
PG-0520	EPI_ISL_480178	2020-03-25	Asia / Japan / Chushikoku	Pharyngeal swab	Illumina NextSeq500	SKESA v. 2.3.0	1658442	1464348	0.9994	29766	5,380x
PG-0521	EPI_ISL_480179	2020-03-28	Asia / Japan / Chushikoku	Pharyngeal swab	Illumina NextSeq500	SKESA v. 2.3.0	1322928	1151402	0.998	29764	4,220x
PG-0522	EPI_ISL_480180	2020-03-27	Asia / Japan / Kanto	Pharyngeal swab	Illumina NextSeq500	SKESA v. 2.3.0	1598986	1403388	0.999	29808	5,190x
PG-0523	EPI_ISL_480181	2020-03-27	Asia / Japan / Kanto	Pharyngeal swab	Illumina NextSeq500	SKESA v. 2.3.0	765224	681428	0.998	29792	2,545x
PG-0524	EPI_ISL_480182	2020-04-01	Asia / Japan / Kanto	Pharyngeal swab	Illumina NextSeq500	SKESA v. 2.3.0	2019522	1800520	0.9995	29766	6,682x
PG-0525	EPI_ISL_480183	2020-04-03	Asia / Japan / Kanto	Pharyngeal swab	Illumina NextSeq500	SKESA v. 2.3.0	2372976	2074264	0.999	29766	7,776x
PG-0526	EPI_ISL_480184	2020-04-04	Asia / Japan / Kanto	Pharyngeal swab	Illumina NextSeq500	SKESA v. 2.3.0	2005824	1805836	0.9993	29767	6,613x
PG-0527	EPI_ISL_480185	2020-04-02	Asia / Japan / Kanto	Pharyngeal swab	Illumina NextSeq500	SKESA v. 2.3.0	1720764	1539950	0.9988	29766	5,626x
PG-0528	EPI_ISL_480186	2020-04-02	Asia / Japan / Kanto	Pharyngeal swab	Illumina NextSeq500	SKESA v. 2.3.0	2181286	1965888	0.9989	29767	7,276x
PG-0529	EPI_ISL_480187	2020-04-03	Asia / Japan / Kanto	Pharyngeal swab	Illumina NextSeq500	SKESA v. 2.3.0	2259886	2000746	0.9989	29767	7,355x
PG-0530	EPI_ISL_480188	2020-04-04	Asia / Japan / Kanto	Pharyngeal swab	Illumina NextSeq500	SKESA v. 2.3.0	1743540	1558834	0.9989	29766	5,824x
PG-0531	EPI_ISL_480189	2020-04-05	Asia / Japan / Kanto	Pharyngeal swab	Illumina NextSeq500	SKESA v. 2.3.0	2558088	2250988	0.9997	29766	8,414x
PG-0532	EPI_ISL_480190	2020-04	Asia / Japan / Kanto	Pharyngeal swab	Illumina NextSeq500	A5-miseq v. 20140604	448120	386666	0.9978	29757	1,399x
PG-0533	EPI_ISL_480191	2020-04	Asia / Japan / Kanto	Pharyngeal swab	Illumina NextSeq500	SKESA v. 2.3.0	1443986	1302632	0.9984	29763	4,739x
PG-0534	EPI_ISL_480192	2020-04	Asia / Japan / Kanto	Pharyngeal swab	Illumina NextSeq500	SKESA v. 2.3.0	2102478	1923780	0.9979	29738	7,523x
PG-0536	EPI_ISL_480193	2020-04	Asia / Japan / Kanto	Pharyngeal swab	Illumina NextSeq500	SKESA v. 2.3.0	1711208	1559580	0.9988	29767	6,177x
PG-0537	EPI_ISL_480194	2020-04	Asia / Japan / Kanto	Pharyngeal swab	Illumina NextSeq500	SKESA v. 2.3.0	1779766	1575114	0.9988	29768	5,839x
PG-0538	EPI_ISL_480195	2020-04	Asia / Japan / Kanto	Pharyngeal swab	Illumina NextSeq500	A5-miseq v. 20140604	1898686	1701212	0.9979	29826	5,939x
PG-0539	EPI_ISL_480196	2020-03-30	Asia / Japan / HokurikuShinsyu	Pharyngeal swab	Illumina NextSeq500	A5-miseq v. 20140604	451410	330494	0.9979	29767	1,021x
PG-0541	EPI_ISL_480197	2020-04-03	Asia / Japan / HokurikuShinsyu	Pharyngeal swab	Illumina NextSeq500	SKESA v. 2.3.0	2346106	2110762	0.998	29739	8,147x
PG-0542	EPI_ISL_480198	2020-03-30	Asia / Japan / HokurikuShinsyu	Pharyngeal swab	Illumina NextSeq500	SKESA v. 2.3.0	1642880	1409040	0.999	29811	5,002x
PG-0543	EPI_ISL_480199	2020-03-31	Asia / Japan / HokurikuShinsyu	Pharyngeal swab	Illumina NextSeq500	A5-miseq v. 20140604	1776482	1557456	0.9998	29827	5,453x
PG-0544	EPI_ISL_480200	2020-03-31	Asia / Japan / HokurikuShinsyu	Pharyngeal swab	Illumina NextSeq500	SKESA v. 2.3.0	2105474	1827826	0.9989	29789	6,674x
PG-0545	EPI_ISL_480201	2020-03-31	Asia / Japan / HokurikuShinsyu	Pharyngeal swab	Illumina NextSeq500	A5-miseq v. 20140604	2276160	1950306	0.9997	29826	6,953x
PG-0546	EPI_ISL_480202	2020-04-01	Asia / Japan / HokurikuShinsyu	Pharyngeal swab	Illumina NextSeq500	SKESA v. 2.3.0	2303860	2014472	0.9995	29768	7,416x
PG-0547	EPI_ISL_480203	2020-04-02	Asia / Japan / HokurikuShinsyu	Pharyngeal swab	Illumina NextSeq500	SKESA v. 2.3.0	1734064	1550448	0.9996	29769	5,869x
PG-0550	EPI_ISL_480204	2020-04-11	Asia / Japan / Tohoku	Pharyngeal swab	Illumina NextSeq500	SKESA v. 2.3.0	7279710	6409974	0.9988	29739	23,247x
PG-0552	EPI_ISL_480205	2020-04-07	Asia / Japan / Kansai	Pharyngeal swab	Illumina NextSeq500	SKESA v. 2.3.0	4757396	4074354	0.9991	29768	14,667x
PG-0555	EPI_ISL_480206	2020-04-07	Asia / Japan / Kansai	Pharyngeal swab	Illumina NextSeq500	SKESA v. 2.3.0	6082918	5316206	0.999	29769	18,512x
PG-0556	EPI_ISL_480207	2020-04-07	Asia / Japan / Kansai	Pharyngeal swab	Illumina NextSeq500	SKESA v. 2.3.0	5208744	4589658	0.9981	29740	16,771x
PG-0557	EPI_ISL_480208	2020-04-07	Asia / Japan / Kansai	Pharyngeal swab	Illumina NextSeq500	SKESA v. 2.3.0	8515248	7273674	0.9999	29766	26,486x
PG-0559	EPI_ISL_480209	2020-04-07	Asia / Japan / Kansai	Pharyngeal swab	Illumina NextSeq500	SKESA v. 2.3.0	4972550	4371164	0.9998	29767	15,718x
PG-0560	EPI_ISL_480210	2020-04-08	Asia / Japan / Kansai	Pharyngeal swab	Illumina NextSeq500	SKESA v. 2.3.0	3047526	2661402	0.998	29740	9,372x
PG-0561	EPI_ISL_480211	2020-04-08	Asia / Japan / Kansai	Pharyngeal swab	Illumina NextSeq500	SKESA v. 2.3.0	6219630	5383538	0.9995	29763	19,231x
PG-0563	EPI_ISL_480212	2020-04-08	Asia / Japan / Kansai	Pharyngeal swab	Illumina NextSeq500	SKESA v. 2.3.0	4490776	4012964	0.998	29740	13,827x
PG-0564	EPI_ISL_480213	2020-04-08	Asia / Japan / Kansai	Pharyngeal swab	Illumina NextSeq500	SKESA v. 2.3.0	5157256	4599288	0.9988	29766	17,187x
PG-0566	EPI_ISL_480214	2020-04-09	Asia / Japan / Kansai	Pharyngeal swab	Illumina NextSeq500	SKESA v. 2.3.0	5176460	4384790	0.9995	29766	15,996x
PG-0572	EPI_ISL_480215	2020-04-09	Asia / Japan / Kansai	Pharyngeal swab	Illumina NextSeq500	SKESA v. 2.3.0	7865082	7019732	0.9999	29766	25,132x
PG-0573	EPI_ISL_480216	2020-04-09	Asia / Japan / Kansai	Pharyngeal swab	Illumina NextSeq500	SKESA v. 2.3.0	7804912	6597874	0.9995	29784	24,238x
PG-0576	EPI_ISL_480217	2020-04-06	Asia / Japan / Kansai	Pharyngeal swab	Illumina NextSeq500	SKESA v. 2.3.0	5521416	4824622	0.9997	29766	16,994x
PG-0579	EPI_ISL_480218	2020-04-11	Asia / Japan / Kansai	Pharyngeal swab	Illumina NextSeq500	SKESA v. 2.3.0	7150938	6352460	0.9998	29768	22,878x
PG-0582	EPI_ISL_480219	2020-04-11	Asia / Japan / Kansai	Pharyngeal swab	Illumina NextSeq500	SKESA v. 2.3.0	5299446	4610558	0.9995	29766	16,725x
PG-0587	EPI_ISL_480220	2020-04-12	Asia / Japan / Kansai	Pharyngeal swab	Illumina NextSeq500	A5-miseq v. 20140604	4438632	4007522	0.9986	29828	14,181x
PG-0589	EPI_ISL_480221	2020-04-01	Asia / Japan / Kanto	Pharyngeal swab	Illumina NextSeq500	SKESA v. 2.3.0	5819580	5106306	0.999	29791	18,027x
PG-0590	EPI_ISL_480222	2020-04-03	Asia / Japan / Kanto	Pharyngeal swab	Illumina NextSeq500	SKESA v. 2.3.0	6345882	5600520	0.9996	29768	19,742x
PG-0591	EPI_ISL_480223	2020-04-04	Asia / Japan / Kanto	Pharyngeal swab	Illumina NextSeq500	SKESA v. 2.3.0	5442872	4898542	0.9998	29766	17,973x
