# Supplementary material for: A Genome Epidemiological Study of SARS-CoV-2 Introduction into Japan
Source: mSphere. 2020 Nov 11;5(6):e00786-20. doi: 10.1128/mSphere.00786-20 (PMC7657588; doi:10.1128/mSphere.00786-20)
Supplement: TABLE S3 [file mSphere.00786-20-st003.xlsx]

## Sheet: Table S3. Acknowledgement
Table S3. All GISAID-available SARS-CoV-2 genomes (n = 23,694). Acknowledge for the authors, originating and submitting laboratories of the sequences from GISAID’s EpiFlu™ Database on which this research is based. The list is detailed below.
All submitters of data may be contacted directly via www.gisaid.org
Accession ID	Virus name	Location	Collection date	Originating lab	Submitting lab	Authors
EPI_ISL_402119	Wuhan/IVDC-HB-01/2019	Asia / China / Hubei / Wuhan	2019-12-30	National Institute for Viral Disease Control and Prevention, China CDC	National Institute for Viral Disease Control and Prevention, China CDC	Wenjie Tan et al
EPI_ISL_402120	Wuhan/IVDC-HB-04/2020	Asia / China / Hubei / Wuhan	2020-01-01	National Institute for Viral Disease Control and Prevention, China CDC	National Institute for Viral Disease Control and Prevention, China CDC	Wenjie Tan et al
EPI_ISL_402121	Wuhan/IVDC-HB-05/2019	Asia / China / Hubei / Wuhan	2019-12-30	National Institute for Viral Disease Control and Prevention, China CDC	National Institute for Viral Disease Control and Prevention, China CDC	Wenjie Tan et al
EPI_ISL_402123	Wuhan/IPBCAMS-WH-01/2019	Asia / China / Hubei / Wuhan	2019-12-24	Institute of Pathogen Biology, Chinese Academy of Medical Sciences & Peking Union Medical College	Institute of Pathogen Biology, Chinese Academy of Medical Sciences & Peking Union Medical College	Lili Ren et al
EPI_ISL_402124	Wuhan/WIV04/2019	Asia / China / Hubei / Wuhan	2019-12-30	Wuhan Jinyintan Hospital	Wuhan Institute of Virology, Chinese Academy of Sciences	Peng Zhou et al
EPI_ISL_402125	Wuhan/Hu-1/2019	Asia / China / Hubei / Wuhan	2019-12-26	National Institute for Communicable Disease Control and Prevention (ICDC) Chinese Center for Disease Control and Prevention (China CDC)	National Institute for Communicable Disease Control and Prevention (ICDC) Chinese Center for Disease Control and Prevention (China CDC)	Zhang et al
EPI_ISL_402127	Wuhan/WIV02/2019	Asia / China / Hubei / Wuhan	2019-12-30	Wuhan Jinyintan Hospital	Wuhan Institute of Virology, Chinese Academy of Sciences	Peng Zhou et al
EPI_ISL_402128	Wuhan/WIV05/2019	Asia / China / Hubei / Wuhan	2019-12-30	Wuhan Jinyintan Hospital	Wuhan Institute of Virology, Chinese Academy of Sciences	Peng Zhou et al
EPI_ISL_402129	Wuhan/WIV06/2019	Asia / China / Hubei / Wuhan	2019-12-30	Wuhan Jinyintan Hospital	Wuhan Institute of Virology, Chinese Academy of Sciences	Peng Zhou et al
EPI_ISL_402130	Wuhan/WIV07/2019	Asia / China / Hubei / Wuhan	2019-12-30	Wuhan Jinyintan Hospital	Wuhan Institute of Virology, Chinese Academy of Sciences	Peng Zhou et al
EPI_ISL_402132	Wuhan/HBCDC-HB-01/2019	Asia / China / Hubei / Wuhan	2019-12-30	Wuhan Jinyintan Hospital	Hubei Provincial Center for Disease Control and Prevention	Bin Fang et al
EPI_ISL_403928	Wuhan/IPBCAMS-WH-05/2020	Asia / China / Hubei / Wuhan	2020-01-01	Institute of Pathogen Biology, Chinese Academy of Medical Sciences & Peking Union Medical College	Institute of Pathogen Biology, Chinese Academy of Medical Sciences & Peking Union Medical College	Lili Ren et al
EPI_ISL_403929	Wuhan/IPBCAMS-WH-04/2019	Asia / China / Hubei / Wuhan	2019-12-30	Institute of Pathogen Biology, Chinese Academy of Medical Sciences & Peking Union Medical College	Institute of Pathogen Biology, Chinese Academy of Medical Sciences & Peking Union Medical College	Lili Ren et al
EPI_ISL_403930	Wuhan/IPBCAMS-WH-03/2019	Asia / China / Hubei / Wuhan	2019-12-30	Institute of Pathogen Biology, Chinese Academy of Medical Sciences & Peking Union Medical College	Institute of Pathogen Biology, Chinese Academy of Medical Sciences & Peking Union Medical College	Lili Ren et al
EPI_ISL_403931	Wuhan/IPBCAMS-WH-02/2019	Asia / China / Hubei / Wuhan	2019-12-30	Institute of Pathogen Biology, Chinese Academy of Medical Sciences & Peking Union Medical College	Institute of Pathogen Biology, Chinese Academy of Medical Sciences & Peking Union Medical College	Lili Ren et al
EPI_ISL_403932	Guangdong/20SF012/2020	Asia / China / Guangdong / Shenzhen	2020-01-14	Guangdong Provincial Center for Diseases Control and Prevention; Guangdong Provincial Public Health	Department of Microbiology, Guangdong Provincial Center for Diseases Control and Prevention	Min Kang et al
EPI_ISL_403933	Guangdong/20SF013/2020	Asia / China / Guangdong / Shenzhen	2020-01-15	Guangdong Provincial Center for Diseases Control and Prevention; Guangdong Provincial Public Health	Department of Microbiology, Guangdong Provincial Center for Diseases Control and Prevention	Min Kang et al
EPI_ISL_403934	Guangdong/20SF014/2020	Asia / China / Guangdong / Shenzhen	2020-01-15	Guangdong Provincial Center for Diseases Control and Prevention; Guangdong Provincial Public Health	Department of Microbiology, Guangdong Provincial Center for Diseases Control and Prevention	Min Kang et al
EPI_ISL_403935	Guangdong/20SF025/2020	Asia / China / Guangdong / Shenzhen	2020-01-15	Guangdong Provincial Center for Diseases Control and Prevention; Guangdong Provincial Public Health	Department of Microbiology, Guangdong Provincial Center for Diseases Control and Prevention	Min Kang et al
EPI_ISL_403936	Guangdong/20SF028/2020	Asia / China / Guangdong / Zhuhai	2020-01-17	Guangdong Provincial Center for Diseases Control and Prevention; Guangdong Provincial Public Health	Department of Microbiology, Guangdong Provincial Center for Diseases Control and Prevention	Min Kang et al
EPI_ISL_403937	Guangdong/20SF040/2020	Asia / China / Guangdong / Zhuhai	2020-01-18	Guangdong Provincial Center for Diseases Control and Prevention; Guangdong Provincial Public Health	Department of Microbiology, Guangdong Provincial Center for Diseases Control and Prevention	Min Kang et al
EPI_ISL_403962	Thailand/61/2020	Asia / Thailand / Nonthaburi	2020-01-08	Bamrasnaradura Hospital	1. Department of Medical Sciences, Ministry of Public Health, Thailand 2. Thai Red Cross Emerging Infectious Diseases - Health Science Centre 3. Department of Disease Control, Ministry of Public Health, Thailand	Pilailuk et al
EPI_ISL_403963	Thailand/74/2020	Asia / Thailand / Nonthaburi	2020-01-13	Bamrasnaradura Hospital	1. Department of Medical Sciences, Ministry of Public Health, Thailand 2. Thai Red Cross Emerging Infectious Diseases - Health Science Centre 3. Department of Disease Control, Ministry of Public Health, Thailand	Pilailuk et al
EPI_ISL_404227	Zhejiang/WZ-01/2020	Asia / China / Zhejiang / Hangzhou	2020-01-16	Zhejiang Provincial Center for Disease Control and Prevention	Department of Microbiology, Zhejiang Provincial Center for Disease Control and Prevention	Yin Chen et al
EPI_ISL_404228	Zhejiang/WZ-02/2020	Asia / China / Zhejiang / Hangzhou	2020-01-17	Zhejiang Provincial Center for Disease Control and Prevention	Department of Microbiology, Zhejiang Provincial Center for Disease Control and Prevention	Yanjun Zhang et al
EPI_ISL_404895	USA/WA1/2020	North America / USA / Washington / Snohomish County	2020-01-19	Providence Regional Medical Center	Division of Viral Diseases, Centers for Disease Control and Prevention	Queen et al
EPI_ISL_405839	Shenzhen/HKU-SZ-005/2020	Asia / China / Guangdong / Shenzhen	2020-01-11	The University of Hong Kong - Shenzhen Hospital	Li Ka Shing Faculty of Medicine, The University of Hong Kong	Chan et al
EPI_ISL_406030	Shenzhen/HKU-SZ-002/2020	Asia / China / Guangdong / Shenzhen	2020-01-10	The University of Hong Kong - Shenzhen Hospital	Li Ka Shing Faculty of Medicine, The University of Hong Kong	Chan et al
EPI_ISL_406031	Taiwan/2/2020	Asia / Taiwan / Taiwan / Kaohsiung	2020-01-23	Centers for Disease Control, R.O.C. (Taiwan)	Centers for Disease Control, R.O.C. (Taiwan)	Ji-Rong Yang et al
EPI_ISL_406034	USA/CA1/2020	North America / USA / California / Los Angeles County	2020-01-23	California Department of Public Health	Pathogen Discovery, Respiratory Viruses Branch, Division of Viral Diseases, Centers for Disease Control and Prevention	Anna Uehara et al
EPI_ISL_406036	USA/CA2/2020	North America / USA / California / Orange County CA	2020-01-22	California Department of Public Health	Pathogen Discovery, Respiratory Viruses Branch, Division of Viral Diseases, Centers for Disease Control and Prevention	Anna Uehara et al
EPI_ISL_406223	USA/AZ1/2020	North America / USA / Arizona / Phoenix	2020-01-22	Arizona Department of Health Services	Pathogen Discovery, Respiratory Viruses Branch, Division of Viral Diseases, Centers for Disease Control and Prevention	Ying Tao et al
EPI_ISL_406531	Guangdong/20SF174/2020	Asia / China / Guangdong / Zhuhai	2020-01-22	Guangdong Provincial Center for Diseases Control and Prevention; Guangdong Provinical Public Health	Guangdong Provincial Center for Disease Control and Prevention	Min Kang et al
EPI_ISL_406533	Guangzhou/20SF206/2020	Asia / China / Guangdong / Guangzhou	2020-01-22	Guangdong Provincial Center for Diseases Control and Prevention; Guangdong Provinical Public Health	Guangdong Provincial Center for Diseases Control and Prevention	Min Kang et al
EPI_ISL_406534	Foshan/20SF207/2020	Asia / China / Guangdong / Foshan	2020-01-22	Guangdong Provincial Center for Diseases Control and Prevention; Guangdong Provincial Public Health	Guangdong Provincial Center for Diseases Control and Prevention	Min Kang et al
EPI_ISL_406535	Foshan/20SF210/2020	Asia / China / Guangdong / Foshan	2020-01-22	Guangdong Provincial Center for Diseases Control and Prevention; Guangdong Provincial Public Health	Guangdong Provincial Center for Diseases Control and Prevention	Min Kang et al
EPI_ISL_406536	Foshan/20SF211/2020	Asia / China / Guangdong / Foshan	2020-01-22	Guangdong Provincial Center for Diseases Control and Prevention; Guangdong Provincial Public Health	Guangdong Provincial Center for Diseases Control and Prevention	Min Kang et al
EPI_ISL_406538	Guangdong/20SF201/2020	Asia / China / Guangdong	2020-01-23	Guangdong Provincial Center for Diseases Control and Prevention;Guangdong Provincial Institute of Public Health	Guangdong Provincial Center for Diseases Control and Prevention	Min Kang et al
EPI_ISL_406593	Shenzhen/SZTH-002/2020	Asia / China / Guangdong / Shenzhen	2020-01-13	Shenzhen Key Laboratory of Pathogen and Immunity, National Clinical Research Center for Infectious Disease, Shenzhen Third People's Hospital	Shenzhen Key Laboratory of Pathogen and Immunity, National Clinical Research Center for Infectious Disease, Shenzhen Third People's Hospital	Yang Yang et al
EPI_ISL_406594	Shenzhen/SZTH-003/2020	Asia / China / Guangdong / Shenzhen	2020-01-16	Shenzhen Key Laboratory of Pathogen and Immunity, National Clinical Research Center for Infectious Disease, Shenzhen Third People's Hospital	Shenzhen Key Laboratory of Pathogen and Immunity, National Clinical Research Center for Infectious Disease, Shenzhen Third People's Hospital	Yang Yang et al
EPI_ISL_406595	Shenzhen/SZTH-004/2020	Asia / China / Guangdong / Shenzhen	2020-01-16	Shenzhen Key Laboratory of Pathogen and Immunity, National Clinical Research Center for Infectious Disease, Shenzhen Third People's Hospital	Shenzhen Key Laboratory of Pathogen and Immunity, National Clinical Research Center for Infectious Disease, Shenzhen Third People's Hospital	Yang Yang et al
EPI_ISL_406596	France/IDF0372/2020	Europe / France / Ile de France / Paris	2020-01-23	Department of Infectious and Tropical Diseases, Bichat Claude Bernard Hospital, Paris	National Reference Center for Viruses of Respiratory Infections, Institut Pasteur, Paris	Mélanie Albert et al
EPI_ISL_406597	France/IDF0373/2020	Europe / France / Ile de France / Paris	2020-01-23	Department of Infectious and Tropical Diseases, Bichat Claude Bernard Hospital, Paris	National Reference Center for Viruses of Respiratory Infections, Institut Pasteur, Paris	Mélanie Albert et al
EPI_ISL_406716	Wuhan/WHU01/2020	Asia / China / Hubei / Wuhan	2020-01-02	State Key Laboratory of Virology, Wuhan University	State Key Laboratory of Virology, Wuhan University	Chen et al
EPI_ISL_406717	Wuhan/WHU02/2020	Asia / China / Hubei / Wuhan	2020-01-02	State Key Laboratory of Virology, Wuhan University	State Key Laboratory of Virology, Wuhan University	Chen et al
EPI_ISL_406798	Wuhan/WH01/2019	Asia / China / Hubei / Wuhan	2019-12-26	General Hospital of Central Theater Command of People's Liberation Army of China	BGI & Institute of Microbiology, Chinese Academy of Sciences & Shandong First Medical University & Shandong Academy of Medical Sciences & General Hospital of Central Theater Command of People's Liberation Army of China	Weijun Chen et al
EPI_ISL_406800	Wuhan/WH03/2020	Asia / China / Hubei / Wuhan	2020-01-01	General Hospital of Central Theater Command of People's Liberation Army of China	BGI & Institute of Microbiology, Chinese Academy of Sciences & Shandong First Medical University & Shandong Academy of Medical Sciences & General Hospital of Central Theater Command of People's Liberation Army of China	Weijun Chen et al
EPI_ISL_406801	Wuhan/WH04/2020	Asia / China / Hubei / Wuhan	2020-01-05	General Hospital of Central Theater Command of People's Liberation Army of China	BGI & Institute of Microbiology, Chinese Academy of Sciences & Shandong First Medical University & Shandong Academy of Medical Sciences & General Hospital of Central Theater Command of People's Liberation Army of China	Weijun Chen et al
EPI_ISL_406844	Australia/VIC01/2020	Oceania / Australia / Victoria / Clayton AU	2020-01-25	Monash Medical Centre	Collaboration between the University of Melbourne at The Peter Doherty Institute for Infection and Immunity, and the Victorian Infectious Disease Reference Laboratory	Caly et al
EPI_ISL_406862	Germany/BY-ChVir-929/2020	Europe / Germany / Bavaria / Starnberg	2020-01-28	Charité Universitätsmedizin Berlin, Institute of Virology; Institut für Mikrobiologie der Bundeswehr, Munich	Charité Universitätsmedizin Berlin, Institute of Virology	Victor M Corman et al
EPI_ISL_406970	Hangzhou/HZ-1/2020	Asia / China / Zhejiang / Hangzhou	2020-01-20	Hangzhou Center for Disease and Control Microbiology Lab	Hangzhou Center for Disease and Control Microbiology Lab	Yu Hua et al
EPI_ISL_406973	Singapore/1/2020	Asia / Singapore / Singapore / Singapore	2020-01-23	Singapore General Hospital	National Public Health Laboratory	Mak et al
EPI_ISL_407073	England/02/2020	Europe / United Kingdom / England	2020-01-29	Respiratory Virus Unit, Microbiology Services Colindale, Public Health England	Respiratory Virus Unit, Microbiology Services Colindale, Public Health England	Monica Galiano et al
EPI_ISL_407084	Japan/AI-I-004/2020	Asia / Japan / Aichi / Aichi	2020-01-25	Department of Virology III, National Institute of Infectious Diseases	Pathogen Genomics Center, National Institute of Infectious Diseases	Tsuyoshi Sekizuka et al
EPI_ISL_407193	SouthKorea/KCDC03/2020	Asia / South Korea / Gyeonggi Province / Gyeonggi	2020-01-25	Korea Centers for Disease Control & Prevention (KCDC) Center for Laboratory Control of Infectious Diseases Division of Viral Diseases	Korea Centers for Disease Control & Prevention (KCDC) Center for Laboratory Control of Infectious Diseases Division of Viral Diseases	Jeong-Min Kim et al
EPI_ISL_407214	USA/WA1-A12/2020	North America / USA / Washington	2020-01-25	Washington State Department of Health	Pathogen Discovery, Respiratory Viruses Branch, Division of Viral Diseases, Centers for Disease Control and Prevention	Krista Queen et al
EPI_ISL_407215	USA/WA1-F6/2020	North America / USA / Washington	2020-01-25	Washington State Department of Health	Pathogen Discovery, Respiratory Viruses Branch, Division of Viral Diseases, Centers for Disease Control and Prevention	Krista Queen et al
EPI_ISL_407313	Hangzhou/HZCDC0001/2020	Asia / China / Zhejiang / Hangzhou	2020-01-19	Hangzhou Center for Disease Control and Prevention	Hangzhou Center for Disease Control and Prevention	Jun Li et al
EPI_ISL_407893	Australia/NSW01/2020	Oceania / Australia / New South Wales / Sydney	2020-01-24	Centre for Infectious Diseases and Microbiology Laboratory Services	NSW Health Pathology - Institute of Clinical Pathology and Medical Research; Westmead Hospital; University of Sydney	Eden J-S et al
EPI_ISL_407894	Australia/QLD01/2020	Oceania / Australia / Queensland / Gold Coast	2020-01-28	Pathology Queensland	Public Health Virology Laboratory	Ben Huang et al
EPI_ISL_407896	Australia/QLD02/2020	Oceania / Australia / Queensland / Gold Coast	2020-01-30	Pathology Queensland	Public Health Virology Laboratory	Ben Huang et al
EPI_ISL_407976	Belgium/GHB-03021/2020	Europe / Belgium / Leuven	2020-02-03	KU Leuven, Clinical and Epidemiological Virology	KU Leuven, Clinical and Epidemiological Virology	Bert Vanmechelen et al
EPI_ISL_407987	Singapore/2/2020	Asia / Singapore / Singapore / Singapore	2020-01-25	Singapore General Hospital	Programme in Emerging Infectious Diseases, Duke-NUS Medical School	Danielle E Anderson et al
EPI_ISL_407988	Singapore/3/2020	Asia / Singapore / Singapore / Singapore	2020-02-01	National Centre for Infectious Diseases	Programme in Emerging Infectious Diseases, Duke-NUS Medical School	Danielle E Anderson et al
EPI_ISL_408008	USA/CA3/2020	North America / USA / California	2020-01-29	California Department of Health	Pathogen Discovery, Respiratory Viruses Branch, Division of Viral Diseases, Centers for Disease Control and Prevention	Krista Queen et al
EPI_ISL_408009	USA/CA4/2020	North America / USA / California	2020-01-29	California Department of Health	Pathogen Discovery, Respiratory Viruses Branch, Division of Viral Diseases, Centers for Disease Control and Prevention	Krista Queen et al
EPI_ISL_408010	USA/CA5/2020	North America / USA / California	2020-01-29	California Department of Health	Pathogen Discovery, Respiratory Viruses Branch, Division of Viral Diseases, Centers for Disease Control and Prevention	Ying Tao et al
EPI_ISL_408430	France/IDF0515/2020	Europe / France / Ile de France / Paris	2020-01-29	Department of Infectious and Tropical Diseases, Bichat Claude Bernard Hospital, Paris	National Reference Center for Viruses of Respiratory Infections, Institut Pasteur, Paris	Mélanie Albert et al
EPI_ISL_408431	France/IDF0626/2020	Europe / France / Ile de France / Paris	2020-01-29	Sorbonne Université, Inserm et Assistance Publique-Hôpitaux de Paris (Pitié Salpétrière)	National Reference Center for Viruses of Respiratory Infections, Institut Pasteur, Paris	Mélanie Albert et al
EPI_ISL_408478	Chongqing/YC01/2020	Asia / China / Chongqing / Yongchuan	2020-01-21	Yongchuan District Center for Disease Control and Prevention	Chongqing Municipal Center for Disease Control and Prevention	Ye Sheng et al
EPI_ISL_408479	Chongqing/ZX01/2020	Asia / China / Chongqing / Zhongxian	2020-01-23	Zhongxian Center for Disease Control and Prevention	Chongqing Municipal Center for Disease Control and Prevention	Ye Sheng et al
EPI_ISL_408480	Yunnan/IVDC-YN-003/2020	Asia / China / Yunnan / Kunming	2020-01-17	National Institute for Viral Disease Control and Prevention, China CDC	National Institute for Viral Disease Control & Prevention, CCDC	Wenjie Tan et al
EPI_ISL_408481	Chongqing/IVDC-CQ-001/2020	Asia / China / Chongqing	2020-01-18	National Institute for Viral Disease Control and Prevention, China CDC	National Institute for Viral Disease Control & Prevention, CCDC	Wenjie Tan et al
EPI_ISL_408482	Shandong/IVDC-SD-001/2020	Asia / China / Shandong / Qingdao	2020-01-19	National Institute for Viral Disease Control and Prevention, China CDC	National Institute for Viral Disease Control & Prevention, CCDC	Wenjie Tan et al
EPI_ISL_408484	Sichuan/IVDC-SC-001/2020	Asia / China / Sichuan / Chengdu	2020-01-15	National Institute for Viral Disease Control and Prevention, China CDC	National Institute for Viral Disease Control & Prevention, CCDC	Wenjie Tan et al
EPI_ISL_408486	Jiangxi/IVDC-JX-002/2020	Asia / China / Jiangxi / Pingxiang	2020-01-11	National Institute for Viral Disease Control and Prevention, China CDC	National Institute for Viral Disease Control & Prevention, CCDC	Wenjie Tan et al
EPI_ISL_408488	Jiangsu/IVDC-JS-001/2020	Asia / China / Jiangsu / Huaian	2020-01-19	National Institute for Viral Disease Control and Prevention, China CDC	National Institute for Viral Disease Control & Prevention, CCDC	Wenjie Tan et al
EPI_ISL_408514	env/Wuhan/IVDC-HBF13-20/2020	Asia / China / Hubei / Wuhan	2020-01-01	Institute of Viral Disease Control and Prevention, China CDC	Institute of Viral Disease Control and Prevention, China CDC	William J. Liu et al
EPI_ISL_408515	env/Wuhan/IVDC-HBF13-21/2020	Asia / China / Hubei / Wuhan	2020-01-01	Institute of Viral Disease Control and Prevention, China CDC	Institute of Viral Disease Control and Prevention, China CDC	William J. Liu et al
EPI_ISL_408665	Japan/TY-WK-012/2020	Asia / Japan / Tokyo / Tokyo	2020-01-29	Dept. of Virology III, National Institute of Infectious Diseases	Pathogen Genomics Center, National Institute of Infectious Diseases	Tsuyoshi Sekizuka et al
EPI_ISL_408666	Japan/TY-WK-501/2020	Asia / Japan / Tokyo / Tokyo	2020-01-31	Dept. of Virology III, National Institute of Infectious Diseases	Pathogen Genomics Center, National Institute of Infectious Diseases	Tsuyoshi Sekizuka et al
EPI_ISL_408667	Japan/TY-WK-521/2020	Asia / Japan / Tokyo / Tokyo	2020-01-31	Dept. of Virology III, National Institute of Infectious Diseases	Pathogen Genomics Center, National Institute of Infectious Diseases	Tsuyoshi Sekizuka et al
EPI_ISL_408668	Vietnam/VR03-38142/2020	Asia / Vietnam / Thanh Hoa	2020-01-24	National Influenza Center - National Institute of Hygiene and Epidemiology (NIHE)	National Influenza Center - National Institute of Hygiene and Epidemiology (NIHE)	Ung Thi Hong Trang et al
EPI_ISL_408669	Japan/KY-V-029/2020	Asia / Japan / Kyoto / Kyoto	2020-01-29	Dept. of Virology III, National Institute of Infectious Diseases	Pathogen Genomics Center, National Institute of Infectious Diseases	Tsuyoshi Sekizuka et al
EPI_ISL_408670	USA/WI1/2020	North America / USA / Wisconsin	2020-01-31	Wisconsin Department of Health Services	Pathogen Discovery, Respiratory Viruses Branch, Division of Viral Diseases, Centers for Disease Control and Prevention	Jing Zhang et al
EPI_ISL_408976	Australia/NSW02/2020	Oceania / Australia / New South Wales / Sydney	2020-01-22	Centre for Infectious Diseases and Microbiology Laboratory Services	NSW Health Pathology - Institute of Clinical Pathology and Medical Research; Westmead Hospital; University of Sydney	Rockett R et al
EPI_ISL_408977	Australia/NSW03/2020	Oceania / Australia / New South Wales / Sydney	2020-01-25	Serology, Virology and OTDS Laboratories (SAViD), NSW Health Pathology Randwick	NSW Health Pathology - Institute of Clinical Pathology and Medical Research; Centre for Infectious Diseases and Microbiology Laboratory Services; Westmead Hospital; University of Sydney	Eden J-S et al
EPI_ISL_410044	USA/CA6/2020	North America / USA / California	2020-01-27	California Department of Public Health	Pathogen Discovery, Respiratory Viruses Branch, Division of Viral Diseases, Centers for Disease Control and Prevention	Jing Zhang et al
EPI_ISL_410045	USA/IL2/2020	North America / USA / Illinois	2020-01-28	IL Department of Public Health Chicago Laboratory	Pathogen Discovery, Respiratory Viruses Branch, Division of Viral Diseases, Centers for Disease Control and Prevention	Yan Li et al
EPI_ISL_410218	Taiwan/NTU02/2020	Asia / Taiwan / Taiwan / Taipei	2020-02-05	Department of Laboratory Medicine, National Taiwan University Hospital	Microbial Genomics Core Lab, National Taiwan University Centers of Genomic and Precision Medicine	Shiou-Hwei Yeh et al
EPI_ISL_410301	Nepal/61/2020	Asia / Nepal / Kathmandu / Kathmandu	2020-01-13	National Influenza Centre, National Public Health Laboratory, Kathmandu, Nepal	The University of Hong Kong	Ranjit Sah et al
EPI_ISL_410486	France/RA739/2020	Europe / France / Auvergne-Rhône-Alpes / Contamines	2020-02-08	CNR Virus des Infections Respiratoires - France SUD	CNR Virus des Infections Respiratoires - France SUD	Bal et al
EPI_ISL_410531	Japan/NA-20-05-1/2020	Asia / Japan / Nara	2020-01-25	Dept. of Pathology, National Institute of Infectious Diseases	Pathogen Genomics Center, National Institute of Infectious Diseases	Tsuyoshi Sekizuka et al
EPI_ISL_410532	Japan/OS-20-07-1/2020	Asia / Japan / Osaka	2020-01-23	Dept. of Pathology, National Institute of Infectious Diseases	Pathogen Genomics Center, National Institute of Infectious Diseases	Tsuyoshi Sekizuka et al
EPI_ISL_410535	Singapore/4/2020	Asia / Singapore / Singapore / Singapore	2020-02-03	National Centre for Infectious Diseases	Programme in Emerging Infectious Diseases, Duke-NUS Medical School	Danielle E Anderson et al
EPI_ISL_410536	Singapore/5/2020	Asia / Singapore / Singapore / Singapore	2020-02-06	Singapore General Hospital, Molecular Laboratory, Division of Pathology	Programme in Emerging Infectious Diseases, Duke-NUS Medical School	Danielle E Anderson et al
EPI_ISL_410537	Singapore/6/2020	Asia / Singapore / Singapore / Singapore	2020-02-09	Singapore General Hospital, Molecular Laboratory, Division of Pathology	Programme in Emerging Infectious Diseases, Duke-NUS Medical School	Danielle E Anderson et al
EPI_ISL_410546	Italy/LAZ-INMI1-cs/2020	Europe / Italy / Lazio / Rome	2020-01-29	INMI Lazzaro Spallanzani IRCCS	Laboratory of Virology, INMI Lazzaro Spallanzani IRCCS	Maria R. Capobianchi et al
EPI_ISL_410713	Singapore/7/2020	Asia / Singapore / Singapore / Singapore	2020-01-27	National Public Health Laboratory, National Centre for Infectious Diseases	National Public Health Laboratory, National Centre for Infectious Diseases	Octavia S et al
EPI_ISL_410714	Singapore/8/2020	Asia / Singapore / Singapore / Singapore	2020-02-03	National Public Health Laboratory, National Centre for Infectious Diseases	National Public Health Laboratory, National Centre for Infectious Diseases	Octavia S et al
EPI_ISL_410715	Singapore/9/2020	Asia / Singapore / Singapore / Singapore	2020-02-04	National Public Health Laboratory, National Centre for Infectious Diseases	National Public Health Laboratory, National Centre for Infectious Diseases	Octavia S et al
EPI_ISL_410716	Singapore/10/2020	Asia / Singapore / Singapore / Singapore	2020-02-04	National Public Health Laboratory, National Centre for Infectious Diseases	National Centre for Infectious Diseases, National Centre for Infectious Diseases	Octavia S et al
EPI_ISL_410717	Australia/QLD03/2020	Oceania / Australia / Queensland / Gold Coast	2020-02-05	Pathology Queensland	Public Health Virology Laboratory	Ben Huang et al
EPI_ISL_410718	Australia/QLD04/2020	Oceania / Australia / Queensland / Gold Coast	2020-02-05	Pathology Queensland	Public Health Virology Laboratory	Ben Huang et al
EPI_ISL_410719	Singapore/11/2020	Asia / Singapore / Singapore / Singapore	2020-02-02	National Public Health Laboratory	National Public Health Laboratory	Octavia S et al
EPI_ISL_410720	France/IDF0372-isl/2020	Europe / France / Ile de France / Paris	2020-01-23	Department of Infectious and Tropical Diseases, Bichat Claude Bernard Hospital, Paris	National Reference Center for Viruses of Respiratory Infections, Institut Pasteur, Paris	Mélanie Albert et al
EPI_ISL_410984	France/IDF0515-isl/2020	Europe / France / Ile de France / Paris	2020-01-29	Department of Infectious and Tropical Diseases, Bichat Claude Bernard Hospital, Paris	National Reference Center for Viruses of Respiratory Infections, Institut Pasteur, Paris	Mélanie Albert et al
EPI_ISL_411060	Fujian/8/2020	Asia / China / Fujian	2020-01-21	Fujian Center for Disease Control and Prevention	Fujian Center for Disease Control and Prevention	Chen Wei et al
EPI_ISL_411066	Fujian/13/2020	Asia / China / Fujian	2020-01-22	Fujian Center for Disease Control and Prevention	Fujian Center for Disease Control and Prevention	Chen Wei et al
EPI_ISL_411218	France/IDF0571/2020	Europe / France / Ile de France / Paris	2020-02-02	Department of Infectious and Tropical Diseases, Bichat Claude Bernard Hospital, Paris	Laboratoire Virpath, CIRI U111, UCBL1, INSERM, CNRS, ENS Lyon	Olivier Terrier et al
EPI_ISL_411219	France/IDF0386-islP1/2020	Europe / France / Ile de France / Paris	2020-01-28	Department of Infectious and Tropical Diseases, Bichat Claude Bernard Hospital, Paris	Laboratoire Virpath, CIRI U111, UCBL1, INSERM, CNRS, ENS Lyon	Olivier Terrier et al
EPI_ISL_411220	France/IDF0386-islP3/2020	Europe / France / Ile de France / Paris	2020-01-28	Department of Infectious and Tropical Diseases, Bichat Claude Bernard Hospital, Paris	Laboratoire Virpath, CIRI U111, UCBL1, INSERM, CNRS, ENS Lyon	Olivier Terrier et al
EPI_ISL_411902	Cambodia/0012/2020	Asia / Cambodia / Sihanoukville	2020-01-27	Virology Unit, Institut Pasteur du Cambodge.	Virology Unit, Institut Pasteur du Cambodge (Sequencing done by: Jessica E Manning/Jennifer A Bohl at Malaria and Vector Research Research Laboratory, National Institute of Allergy and Infectious Diseases and Vida Ahyong from Chan-Zuckerberg Biohub)	Erik A Karlsson et al
EPI_ISL_411915	Taiwan/CGMH-CGU-01/2020	Asia / Taiwan / Taiwan / Taoyuan	2020-01-25	Laboratory Medicine	Department of Laboratory Medicine, Lin-Kou Chang Gung Memorial Hospital, Taoyuan, Taiwan.	Kuo-Chien Tsao et al
EPI_ISL_411926	Taiwan/3/2020	Asia / Taiwan / Taiwan / Taipei	2020-01-24	Taiwan Centers for Disease Control	Taiwan Centers for Disease Control	Ji-Rong Yang et al
EPI_ISL_411927	Taiwan/4/2020	Asia / Taiwan / Taiwan / Taipei	2020-01-28	Taiwan Centers for Disease Control	Taiwan Centers for Disease Control	Ji-Rong Yang et al
EPI_ISL_411929	SouthKorea/SNU01/2020	Asia / South Korea / South Korea	2020-01-XX	Department of Clinical Diagnostics	Department of Clinical Diagnostics	Park et al
EPI_ISL_411950	Jiangsu/JS01/2020	Asia / China / Jiangsu	2020-01-23	NHC Key laboratory of Enteric Pathogenic Microbiology, Institute of Pathogenic Microbiology	Jiangsu Provincial Center for Disease Control & Prevention	Lunbiao Cui et al
EPI_ISL_411951	Sweden/01/2020	Europe / Sweden / Småland / Jönköping	2020-02-07	Unit for Laboratory Development and Technology Transfer, Public Health Agency of Sweden	Unit for Laboratory Development and Technology Transfer, Public Health Agency of Sweden	Bengner et al
EPI_ISL_411952	Jiangsu/JS02/2020	Asia / China / Jiangsu	2020-01-24	NHC Key laboratory of Enteric Pathogenic Microbiology, Institute of Pathogenic Microbiology	Jiangsu Provincial Center for Disease Control & Prevention	Kangchen Zhao et al
EPI_ISL_411953	Jiangsu/JS03/2020	Asia / China / Jiangsu	2020-01-24	NHC Key laboratory of Enteric Pathogenic Microbiology, Institute of Pathogenic Microbiology	Jiangsu Provincial Center for Disease Control & Prevention	Kangchen Zhao et al
EPI_ISL_411954	USA/CA7/2020	North America / USA / California	2020-02-06	California Department of Public Health	Pathogen Discovery, Respiratory Viruses Branch, Division of Viral Diseases, Centers for Disease Control and Prevention	Krista Queen et al
EPI_ISL_411955	USA/CA8/2020	North America / USA / California	2020-02-10	California Department of Public Health	Pathogen Discovery, Respiratory Viruses Branch, Division of Viral Diseases, Centers for Disease Control and Prevention	Krista Queen et al
EPI_ISL_411956	USA/TX1/2020	North America / USA / Texas	2020-02-11	Texas Department of State Health Services	Pathogen Discovery, Respiratory Viruses Branch, Division of Viral Diseases, Centers for Disease Control and Prevention	Krista Queen et al
EPI_ISL_411957	Beijing/WH-09/2020	Asia / China / Hubei / Wuhan	2020-01-08	Key Laboratory of Human Diseases, Comparative Medicine, Institute of Laboratory Animal Science	Key Laboratory of Human Diseases, Comparative Medicine, Institute of Laboratory Animal Science	Linlin et al
EPI_ISL_412026	Hefei/2/2020	Asia / China / Anhui / Hefei	2020-02-23	Second Hospital of Anhui Medical University	Second Hospital of Anhui Medical University	Changtai Wang et al
EPI_ISL_412029	HongKong/VB20024950-2/2020	Asia / Hong Kong / Hong Kong	2020-01-30	Hong Kong Department of Health	The University of Hong Kong	Dominic N.C. Tsang et al
EPI_ISL_412030	HongKong/VB20026565-2/2020	Asia / Hong Kong / Hong Kong	2020-02-01	Hong Kong Department of Health	School of Public Health, The University of Hon g Kong	Dominic N.C. Tsang et al
EPI_ISL_412459	Jingzhou/HBCDC-HB-01/2020	Asia / China / Hubei / Jingzhou	2020-01-08	Jingzhou Center for Disease Control and Prevention	Hubei Provincial Center for Disease Control and Prevention	Bin Fang et al
EPI_ISL_412862	USA/CA9/2020	North America / USA / California / Solano County	2020-02-23	California Department of Public Health	Pathogen Discovery, Respiratory Viruses Branch, Division of Viral Diseases, Centers for Disease Control and Prevention	Krista Queen et al
EPI_ISL_412869	SouthKorea/KCDC05/2020	Asia / South Korea / Seoul / Seoul	2020-01-30	Division of Viral Diseases, Center for Laboratory Control of Infectious Diseases, Korea Centers for Diseases Control and Prevention	Division of Viral Diseases, Center for Laboratory Control of Infectious Diseases, Korea Centers for Diseases Control and Prevention	Jeong-Min Kim et al
EPI_ISL_412870	SouthKorea/KCDC06/2020	Asia / South Korea / Seoul / Seoul	2020-01-30	Division of Viral Diseases, Center for Laboratory Control of Infectious Diseases, Korea Centers for Diseases Control and Prevention	Division of Viral Diseases, Center for Laboratory Control of Infectious Diseases, Korea Centers for Diseases Control and Prevention	Jeong-Min Kim et al
EPI_ISL_412871	SouthKorea/KCDC07/2020	Asia / South Korea / Seoul / Seoul	2020-01-31	Division of Viral Diseases, Center for Laboratory Control of Infectious Diseases, Korea Centers for Diseases Control and Prevention	Division of Viral Diseases, Center for Laboratory Control of Infectious Diseases, Korea Centers for Diseases Control and Prevention	Jeong-Min Kim et al
EPI_ISL_412872	SouthKorea/KCDC12/2020	Asia / South Korea / Gyeonggi Province / Gyeonggi	2020-02-01	Division of Viral Diseases, Center for Laboratory Control of Infectious Diseases, Korea Centers for Diseases Control and Prevention	Division of Viral Diseases, Center for Laboratory Control of Infectious Diseases, Korea Centers for Diseases Control and Prevention	Jeong-Min Kim et al
EPI_ISL_412873	SouthKorea/KCDC24/2020	Asia / South Korea / Chungcheongnam / Chungcheongnam	2020-02-06	Division of Viral Diseases, Center for Laboratory Control of Infectious Diseases, Korea Centers for Diseases Control and Prevention	Division of Viral Diseases, Center for Laboratory Control of Infectious Diseases, Korea Centers for Diseases Control and Prevention	Jeong-Min Kim et al
EPI_ISL_412898	Wuhan/HBCDC-HB-02/2019	Asia / China / Hubei / Wuhan	2019-12-30	Wuhan Jinyintan Hospital	Hubei Provincial Center for Disease Control and Prevention	Bin Fang et al
EPI_ISL_412899	Wuhan/HBCDC-HB-03/2019	Asia / China / Hubei / Wuhan	2019-12-30	Wuhan Jinyintan Hospital	Hubei Provincial Center for Disease Control and Prevention	Bin Fang et al
EPI_ISL_412912	Germany/BW-ChVir-1577/2020	Europe / Germany / Baden-Wuerttemberg	2020-02-25	State Health Office Baden-Württemberg	Charité Universitätsmedizin Berlin, Institute of Virology	Victor M Corman et al
EPI_ISL_412964	Brazil/SP-01/2020	South America / Brazil / São Paulo / São Paulo	2020-02-25	Hospital Israelita Albert Einstein	Instituto Adolfo Lutz Interdisciplinary Procedures Center Strategic Laboratory	Jaqueline Goes de Jesus et al
EPI_ISL_412966	Guangzhou/IQTC01/2020	Asia / China / Guangdong / Guangzhou	2020-02-05	Technology Centre, Guangzhou Customs	Technology Centre, Guangzhou Customs	Shi et al
EPI_ISL_412967	Guangzhou/IQTC02/2020	Asia / China / Guangdong / Guangzhou	2020-01-29	Technology Centre, Guangzhou Customs	Technology Centre, Guangzhou Customs	Shi et al
EPI_ISL_412968	Japan/Hu_DP_Kng_19-020/2020	Asia / Japan / Kanagawa	2020-02-10	Takayuki Hishiki Kanagawa Prefectural Institute of Public Health	Takayuki Hishiki Kanagawa Prefectural Institute of Public Health	Hishiki et al
EPI_ISL_412969	Japan/Hu_DP_Kng_19-027/2020	Asia / Japan / Kanagawa	2020-02-10	Takayuki Hishiki Kanagawa Prefectural Institute of Public Health	Takayuki Hishiki Kanagawa Prefectural Institute of Public Health	Hishiki et al
EPI_ISL_412970	USA/WA2/2020	North America / USA / Washington / Snohomish County	2020-02-24	Washington State Department of Health	Seattle Flu Study	Helen Chu et al
EPI_ISL_412972	Mexico/CMX-InDRE-01/2020	North America / Mexico / Mexico City	2020-02-27	Instituto Nacional de Enfermedades Respiratorias	Instituto de Diagnostico y Referencia Epidemiologicos (INDRE)	Ramirez-Gonzalez Ernesto et al
EPI_ISL_412973	Italy/LOM-ASST-CDG1/2020	Europe / Italy / Lombardy	2020-02-20	Department of Infectious Diseases, Istituto Superiore di Sanità, Roma , Italy	Virology Laboratory, Scientific Department, Army Medical Center	Paola Stefanelli et al
EPI_ISL_412974	Italy/LAZ-INMI-SPL1/2020	Europe / Italy / Lazio / Rome	2020-01-29	Department of Infectious Diseases, Istituto Superiore di Sanità, Rome, Italy	Virology Laboratory, Scientific Department, Army Medical Center	Paola Stefanelli et al
EPI_ISL_412975	Australia/NSW05/2020	Oceania / Australia / New South Wales / Sydney	2020-02-28	Centre for Infectious Diseases and Microbiology Laboratory Services	NSW Health Pathology - Institute of Clinical Pathology and Medical Research; Westmead Hospital; University of Sydney	Eden J-S et al
EPI_ISL_412978	Wuhan/HBCDC-HB-02/2020	Asia / China / Hubei / Wuhan	2020-01-17	The Central Hospital Of Wuhan	Hubei Provincial Center for Disease Control and Prevention	Bin Fang et al
EPI_ISL_412979	Wuhan/HBCDC-HB-03/2020	Asia / China / Hubei / Wuhan	2020-01-18	Union Hospital of Tongji Medical College, Huazhong University of Science and Technology	Hubei Provincial Center for Disease Control and Prevention	Bin Fang et al
EPI_ISL_412980	Wuhan/HBCDC-HB-04/2020	Asia / China / Hubei / Wuhan	2020-01-18	Union Hospital of Tongji Medical College, Huazhong University of Science and Technology	Hubei Provincial Center for Disease Control and Prevention	Bin Fang et al
EPI_ISL_412982	Wuhan/HBCDC-HB-06/2020	Asia / China / Hubei / Wuhan	2020-02-07	Wuhan Lung Hospital	Hubei Provincial Center for Disease Control and Prevention	Bin Fang et al
EPI_ISL_413015	Canada/ON_VIDO-01/2020	North America / Canada / Ontario	2020-01-23	Public Health Ontario Laboratory	National Microbiology Laboratory	Shari Tyson et al
EPI_ISL_413016	Brazil/SP-02/2020	South America / Brazil / São Paulo / São Paulo	2020-02-28	Hospital Israelita Albert Einstein	Instituto Adolfo Lutz, Interdisciplinary Procedures Center, Strategic Laboratory	Jaqueline Goes de Jesus et al
EPI_ISL_413017	SouthKorea/KUMC01/2020	Asia / South Korea / South Korea	2020-02-06	Department of Microbiology, Institute for Viral Diseases, College of Medicine, Korea University	Department of Microbiology, Institute for Viral Diseases, College of Medicine, Korea University	Changmin Kang et al
EPI_ISL_413018	SouthKorea/KUMC02/2020	Asia / South Korea / South Korea	2020-02-06	Department of Microbiology, Institute for Viral Diseases, College of Medicine, Korea University	Department of Microbiology, Institute for Viral Diseases, College of Medicine, Korea University	Changmin Kang et al
EPI_ISL_413019	Switzerland/ZH-UZH-1000477102/2020	Europe / Switzerland / Zürich	2020-02-26	Department of Internal Medicine, Triemli Hospital	Institute of Medical Virology, University of Zurich	Stefan Schmutz et al
EPI_ISL_413022	Switzerland/ZH-UZH-1000477796/2020	Europe / Switzerland / Zürich	2020-02-29	Division of Infectious Diseases, University Hospital Zurich	Institute of Medical Virology, University of Zurich	Stefan Schmutz et al
EPI_ISL_413023	Switzerland/ZH-UZH-1000477797/2020	Europe / Switzerland / Zürich	2020-02-29	Division of Infectious Diseases, University Hospital Zurich	Institute of Medical Virology, University of Zurich	Stefan Schmutz et al
EPI_ISL_413025	USA/WA3-UW1/2020	North America / USA / Washington	2020-02-27	Harborview Medical Center	UW Virology Lab	Pavitra Roychoudhury et al
EPI_ISL_413213	Australia/NSW06/2020	Oceania / Australia / New South Wales / Sydney	2020-02-29	Centre for Infectious Diseases and Microbiology Laboratory Services	NSW Health Pathology - Institute of Clinical Pathology and Medical Research; Westmead Hospital; University of Sydney	Eden J-S et al
EPI_ISL_413214	Australia/NSW07/2020	Oceania / Australia / New South Wales / Sydney	2020-02-29	Centre for Infectious Diseases and Microbiology Laboratory Services	NSW Health Pathology - Institute of Clinical Pathology and Medical Research; Westmead Hospital; University of Sydney	Eden J-S et al
EPI_ISL_413455	USA/WA4-UW2/2020	North America / USA / Washington	2020-02-28	Washington State Public Health Lab	University of Washington Virology Lab	Pavitra Roychoudhury et al
EPI_ISL_413456	USA/WA-S2/2020	North America / USA / Washington / King County	2020-02-21	Seattle Flu Study, University of Washington Medical Center	Seattle Flu Study, University of Washington Medical Center	Chu et al et al
EPI_ISL_413457	USA/WA6-UW3/2020	North America / USA / Washington	2020-02-29	Washington State Public Health Lab	UW Virology Lab	Pavitra Roychoudhury et al
EPI_ISL_413458	USA/WA7-UW4/2020	North America / USA / Washington	2020-03-01	Washington State Public Health Lab	UW Virology Lab	Pavitra Roychoudhury et al
EPI_ISL_413459	Japan/TK-20-31-3/2020	Asia / Japan / Tokyo	2020-02-20	Department of Pathology, Toshima Hospital	Pathogen Genomics Center, National Institute of Infectious Diseases	Tsuyoshi Sekizuka et al
EPI_ISL_413485	Anhui/SZ005/2020	Asia / China / Anhui / Suzhou	2020-01-24	Department of microbiology laboratory,Anhui Provincial Center for Disease Control and Prevention	Department of microbiology laboratory,Anhui Provincial Center for Disease Control and Prevention	Weiwei Li et al
EPI_ISL_413486	USA/WA8-UW5/2020	North America / USA / Washington	2020-03-01	Valley Medical Center	University of Washington Virology Lab	Pavitra Roychoudhury et al
EPI_ISL_413489	Italy/LOM-UniSR-1/2020	Europe / Italy / Lombardy / Milan	2020-03-03	Laboratorio di Microbiologia e Virologia, Università Vita-Salute San Raffaele, Milano	Laboratorio di Microbiologia e Virologia, Università Vita-Salute San Raffaele, Milano	R.A Diotti et al
EPI_ISL_413513	SouthKorea/KUMC03/2020	Asia / South Korea / South Korea	2020-02-27	Division of Infectious Diseases, Department of Internal Medicine, Korea University College of Medicine	Department of Microbiology, Institute for Viral Diseases, College of Medicine, Korea University	Changmin Kang et al
EPI_ISL_413514	SouthKorea/KUMC04/2020	Asia / South Korea / South Korea	2020-02-27	Department of Microbiology, Institute for Viral Diseases, College of Medicine, Korea University	Department of Microbiology, Institute for Viral Diseases, College of Medicine, Korea University	Changmin Kang et al
EPI_ISL_413515	SouthKorea/KUMC05/2020	Asia / South Korea / South Korea	2020-02-27	Division of Infectious Diseases, Department of Internal Medicine, Korea University College of Medicine	Department of Microbiology, Institute for Viral Diseases, College of Medicine, Korea University	Changmin Kang et al
EPI_ISL_413516	SouthKorea/KUMC06/2020	Asia / South Korea / South Korea	2020-02-27	Department of Microbiology, Institute for Viral Diseases, College of Medicine, Korea University	Department of Microbiology, Institute for Viral Diseases, College of Medicine, Korea University	Changmin Kang et al
EPI_ISL_413518	Beijing/105/2020	Asia / China / Beijing / Beijing	2020-01-26	Infectious Disease Control Center, Center for Disease Control and Prevention of PLA	Infectious Disease Control Center, Center for Disease Control and Prevention of PLA	Li et al
EPI_ISL_413519	Beijing/231/2020	Asia / China / Beijing	2020-01-28	Infectious Disease Control Center, Center for Disease Control and Prevention of PLA	Infectious Disease Control Center, Center for Disease Control and Prevention of PLA	Li et al
EPI_ISL_413520	Beijing/233/2020	Asia / China / Beijing	2020-01-28	Infectious Disease Control Center, Center for Disease Control and Prevention of PLA	Infectious Disease Control Center, Center for Disease Control and Prevention of PLA	Li et al
EPI_ISL_413521	Beijing/235/2020	Asia / China / Beijing	2020-01-28	Infectious Disease Control Center, Center for Disease Control and Prevention of PLA	Infectious Disease Control Center, Center for Disease Control and Prevention of PLA	Li et al
EPI_ISL_413522	India/MH-1-27/2020	Asia / India / Maharashtra	2020-01-27	Indian Council of Medical Research - National Institute of Virology	National Influenza Center, Indian Council of Medical Research - National Institute of Virology	Potdar V et al
EPI_ISL_413523	India/MH-1-31/2020	Asia / India / Maharashtra	2020-01-31	Indian Council of Medical Research-National Institute of Virology	National Influenza Center, Indian Council of Medical Research-National Institute of Virology	Potdar V et al
EPI_ISL_413555	Wales/PHW1/2020	Europe / United Kingdom / Wales	2020-02-27	Wales Specialist Virology Centre	Public Health Wales Microbiology Cardiff	Catherine Moore et al
EPI_ISL_413558	USA/CA-CDPH-UC2/2020	North America / USA / California / Solano County	2020-02-27	California Department of Public Health	Chiu Laboratory, University of California, San Francisco	Xianding Deng et al
EPI_ISL_413560	USA/WA-S3/2020	North America / USA / Washington	2020-02-28	Seattle Flu Study	Seattle Flu Study	Chu et al et al
EPI_ISL_413562	USA/WA11-UW7/2020	North America / USA / Washington	2020-03-02	UW Virology Lab	UW Virology Lab	Pavitra Roychoudhury et al
EPI_ISL_413563	USA/WA12-UW8/2020	North America / USA / Washington	2020-03-03	UW Virology Lab	UW Virology Lab	Pavitra Roychoudhury et al
EPI_ISL_413566	Netherlands/Blaricum_1364780/2020	Europe / Netherlands / North Brabant / Blaricum	2020-03-02	MHC Gooi & Vechtstreek	Erasmus Medical Center	David Nieuwenhuijse et al
EPI_ISL_413572	Netherlands/Haarlem_1363688/2020	Europe / Netherlands / North Holland / Haarlem	2020-03-01	MHC Kennemerland	Erasmus Medical Center	David Nieuwenhuijse et al
EPI_ISL_413573	Netherlands/Hardinxveld_Giessendam_1364806/2020	Europe / Netherlands / South Holland / Hardinxveld Giessendam	2020-03-02	Dienst Gezondheid & Jeugd Zuid-Holland Zuid	Erasmus Medical Center	David Nieuwenhuijse et al
EPI_ISL_413577	Netherlands/Naarden_1364774/2020	Europe / Netherlands / North Holland / Naarden	2020-03-02	MHC Gooi & Vechtstreek	Erasmus Medical Center	David Nieuwenhuijse et al
EPI_ISL_413579	Netherlands/Nootdorp_1364222/2020	Europe / Netherlands / South Holland / Nootdorp	2020-03-03	MHC Haaglanden	Erasmus Medical Center	David Nieuwenhuijse et al
EPI_ISL_413580	Netherlands/Oisterwijk_1364072/2020	Europe / Netherlands / North Brabant / Oisterwijk	2020-03-02	MHC Hart voor Brabant	Erasmus Medical Center	David Nieuwenhuijse et al
EPI_ISL_413582	Netherlands/Rotterdam_1363790/2020	Europe / Netherlands / South Holland / Rotterdam	2020-03-01	ErasmusMC	Erasmus Medical Center	David Nieuwenhuijse et al
EPI_ISL_413583	Netherlands/Rotterdam_1364040/2020	Europe / Netherlands / South Holland / Rotterdam	2020-03-02	MHC Rotterdam-Rijnmond	Erasmus Medical Center	David Nieuwenhuijse et al
EPI_ISL_413584	Netherlands/Rotterdam_1364740/2020	Europe / Netherlands / South Holland / Rotterdam	2020-03-03	unknown	Erasmus Medical Center	David Nieuwenhuijse et al
EPI_ISL_413587	Netherlands/Tilburg_1364286/2020	Europe / Netherlands / North Brabant / Tilburg	2020-03-03	Foundation Elisabeth-Tweesteden Ziekenhuis	Erasmus Medical Center	David Nieuwenhuijse et al
EPI_ISL_413589	Netherlands/Utrecht_1363628/2020	Europe / Netherlands / Utrecht / Utrecht	2020-03-01	MHC Utrecht	Erasmus Medical Center	David Nieuwenhuijse et al
EPI_ISL_413590	Netherlands/Utrecht_1364066/2020	Europe / Netherlands / Utrecht / Utrecht	2020-03-02	MHC Utrecht	Erasmus Medical Center	David Nieuwenhuijse et al
EPI_ISL_413591	Netherlands/Zeewolde_1365080/2020	Europe / Netherlands / Flevoland / Zeewolde	2020-03-02	MHC Flevoland	Erasmus Medical Center	David Nieuwenhuijse et al
EPI_ISL_413593	Luxembourg/Lux1/2020	Europe / Luxembourg / Luxembourg	2020-02-29	Laboratoire National de Santé	Erasmus Medical Center	David Nieuwenhuijse et al
EPI_ISL_413594	Australia/NSW08/2020	Oceania / Australia / New South Wales / Sydney	2020-02-28	Centre for Infectious Diseases and Microbiology Laboratory Services	NSW Health Pathology - Institute of Clinical Pathology and Medical Research; Westmead Hospital; University of Sydney	Rockett R et al
EPI_ISL_413595	Australia/NSW09/2020	Oceania / Australia / New South Wales / Sydney	2020-02-28	Centre for Infectious Diseases and Microbiology Laboratory Services	NSW Health Pathology - Institute of Clinical Pathology and Medical Research; Westmead Hospital; University of Sydney	Rockett R et al
EPI_ISL_413597	Australia/NSW11/2020	Oceania / Australia / New South Wales / Sydney	2020-03-02	Centre for Infectious Diseases and Microbiology- Public Health	NSW Health Pathology - Institute of Clinical Pathology and Medical Research; Westmead Hospital; University of Sydney	Lam C et al
EPI_ISL_413598	Australia/NSW12/2020	Oceania / Australia / New South Wales / Sydney	2020-03-04	Centre for Infectious Diseases and Microbiology - Public Health	NSW Health Pathology - Institute of Clinical Pathology and Medical Research; Westmead Hospital; University of Sydney	Gray K et al
EPI_ISL_413600	Australia/NSW14/2020	Oceania / Australia / New South Wales / Sydney	2020-03-03	Centre for Infectious Diseases and Microbiology - Public Health	NSW Health Pathology - Institute of Clinical Pathology and Medical Research; Westmead Hospital; University of Sydney	Gall et al
EPI_ISL_413602	Finland/FIN03032020A/2020	Europe / Finland / Helsinki	2020-03-03	Department of Virology and Immunology, University of Helsinki and Helsinki University Hospital, Huslab Finland	Department of Virology, Faculty of Medicine, University of Helsinki, Helsinki, Finland	Teemu Smura et al
EPI_ISL_413603	Finland/FIN03032020B/2020	Europe / Finland / Helsinki	2020-03-03	Department of Virology and Immunology, University of Helsinki and Helsinki University Hospital, Huslab Finland	Department of Virology, Faculty of Medicine, University of Helsinki, Helsinki, Finland	Teemu Smura et al
EPI_ISL_413604	Finland/FIN03032020C/2020	Europe / Finland / Helsinki	2020-03-03	Department of Virology and Immunology, University of Helsinki and Helsinki University Hospital, Huslab Finland	Department of Virology, Faculty of Medicine, University of Helsinki, Helsinki, Finland	Teemu Smura et al
EPI_ISL_413606	USA/CruiseA-1/2020	North America / USA / Diamond Princess	2020-02-17	unknown	Pathogen Discovery, Respiratory Viruses Branch, Division of Viral Diseases, Centers for Disease Control and Prevention	Anna Uehara et al
EPI_ISL_413607	USA/CruiseA-2/2020	North America / USA / Diamond Princess	2020-02-18	unknown	Pathogen Discovery, Respiratory Viruses Branch, Division of Viral Diseases, Centers for Disease Control and Prevention	Anna Uehara et al
EPI_ISL_413608	USA/CruiseA-3/2020	North America / USA / Diamond Princess	2020-02-18	unknown	Pathogen Discovery, Respiratory Viruses Branch, Division of Viral Diseases, Centers for Disease Control and Prevention	Anna Uehara et al
EPI_ISL_413609	USA/CruiseA-4/2020	North America / USA / Diamond Princess	2020-02-21	unknown	Pathogen Discovery, Respiratory Viruses Branch, Division of Viral Diseases, Centers for Disease Control and Prevention	Anna Uehara et al
EPI_ISL_413610	USA/CruiseA-5/2020	North America / USA / Diamond Princess	2020-02-21	unknown	Pathogen Discovery, Respiratory Viruses Branch, Division of Viral Diseases, Centers for Disease Control and Prevention	Anna Uehara et al
EPI_ISL_413611	USA/CruiseA-6/2020	North America / USA / Diamond Princess	2020-02-21	unknown	Pathogen Discovery, Respiratory Viruses Branch, Division of Viral Diseases, Centers for Disease Control and Prevention	Anna Uehara et al
EPI_ISL_413612	USA/CruiseA-7/2020	North America / USA / Diamond Princess	2020-02-17	unknown	Pathogen Discovery, Respiratory Viruses Branch, Division of Viral Diseases, Centers for Disease Control and Prevention	Ying Tao et al
EPI_ISL_413613	USA/CruiseA-8/2020	North America / USA / Diamond Princess	2020-02-17	unknown	Pathogen Discovery, Respiratory Viruses Branch, Division of Viral Diseases, Centers for Disease Control and Prevention	Ying Tao et al
EPI_ISL_413614	USA/CruiseA-9/2020	North America / USA / Diamond Princess	2020-02-17	unknown	Pathogen Discovery, Respiratory Viruses Branch, Division of Viral Diseases, Centers for Disease Control and Prevention	Ying Tao et al
EPI_ISL_413615	USA/CruiseA-10/2020	North America / USA / Diamond Princess	2020-02-17	unknown	Pathogen Discovery, Respiratory Viruses Branch, Division of Viral Diseases, Centers for Disease Control and Prevention	Ying Tao et al
EPI_ISL_413616	USA/CruiseA-11/2020	North America / USA / Diamond Princess	2020-02-17	unknown	Pathogen Discovery, Respiratory Viruses Branch, Division of Viral Diseases, Centers for Disease Control and Prevention	Ying Tao et al
EPI_ISL_413617	USA/CruiseA-12/2020	North America / USA / Diamond Princess	2020-02-20	unknown	Pathogen Discovery, Respiratory Viruses Branch, Division of Viral Diseases, Centers for Disease Control and Prevention	Ying Tao et al
EPI_ISL_413618	USA/CruiseA-13/2020	North America / USA / Diamond Princess	2020-02-20	unknown	Pathogen Discovery, Respiratory Viruses Branch, Division of Viral Diseases, Centers for Disease Control and Prevention	Clinton R. Paden et al
EPI_ISL_413619	USA/CruiseA-14/2020	North America / USA / Diamond Princess	2020-02-25	unknown	Pathogen Discovery, Respiratory Viruses Branch, Division of Viral Diseases, Centers for Disease Control and Prevention	Clinton R. Paden et al
EPI_ISL_413620	USA/CruiseA-15/2020	North America / USA / Diamond Princess	2020-02-18	unknown	Pathogen Discovery, Respiratory Viruses Branch, Division of Viral Diseases, Centers for Disease Control and Prevention	Clinton R. Paden et al
EPI_ISL_413621	USA/CruiseA-16/2020	North America / USA / Diamond Princess	2020-02-18	unknown	Pathogen Discovery, Respiratory Viruses Branch, Division of Viral Diseases, Centers for Disease Control and Prevention	Clinton R. Paden et al
EPI_ISL_413622	USA/CruiseA-17/2020	North America / USA / Diamond Princess	2020-02-24	unknown	Pathogen Discovery, Respiratory Viruses Branch, Division of Viral Diseases, Centers for Disease Control and Prevention	Clinton R. Paden et al
EPI_ISL_413623	USA/CruiseA-18/2020	North America / USA / Diamond Princess	2020-02-24	unknown	Pathogen Discovery, Respiratory Viruses Branch, Division of Viral Diseases, Centers for Disease Control and Prevention	Clinton R. Paden et al
EPI_ISL_413647	Portugal/CV62/2020	Europe / Portugal / Portugal	2020-03-01	Centro Hospital do Porto, E.P.E. - H. Geral de Santo Antonio	Instituto Nacional de Saude (INSA)	Raquel Guiomar et al
EPI_ISL_413648	Portugal/CV63/2020	Europe / Portugal / Portugal	2020-03-01	Centro Hospitalar e Universitário de Sao Joao, Porto	Instituto Nacional de Saude (INSA)	Raquel Guiomar et al
EPI_ISL_413650	USA/WA15-UW11/2020	North America / USA / Washington	2020-03-05	UW Virology Lab	UW Virology Lab	Pavitra Roychoudhury et al
EPI_ISL_413651	USA/WA16-UW12/2020	North America / USA / Washington	2020-03-05	UW Virology Lab	UW Virology Lab	Pavitra Roychoudhury et al
EPI_ISL_413652	USA/WA17-UW13/2020	North America / USA / Washington	2020-03-05	UW Virology Lab	UW Virology Lab	Pavitra Roychoudhury et al
EPI_ISL_413653	USA/WA18-UW14/2020	North America / USA / Washington	2020-03-05	UW Virology Lab	UW Virology Lab	Pavitra Roychoudhury et al
EPI_ISL_413691	Weifang/WF0001/2020	Asia / China / Shandong	2020-01-XX	Weifang Center for Disease Control and Prevention	Weifang Center for Disease Control and Prevention & BGI-Shenzhen	Qing Nie et al
EPI_ISL_413692	Weifang/WF0002/2020	Asia / China / Shandong	2020-01-XX	Weifang Center for Disease Control and Prevention	Weifang Center for Disease Control and Prevention & BGI-Shenzhen	Qing Nie et al
EPI_ISL_413693	Weifang/WF0003/2020	Asia / China / Shandong	2020-01-XX	Weifang Center for Disease Control and Prevention	Weifang Center for Disease Control and Prevention & BGI-Shenzhen	Qing Nie et al
EPI_ISL_413694	Weifang/WF0004/2020	Asia / China / Shandong	2020-01-XX	Weifang Center for Disease Control and Prevention	Weifang Center for Disease Control and Prevention & BGI-Shenzhen	Qing Nie et al
EPI_ISL_413697	Weifang/WF0012/2020	Asia / China / Shandong	2020-02-XX	Weifang Center for Disease Control and Prevention	Weifang Center for Disease Control and Prevention & BGI-Shenzhen	Qing Nie et al
EPI_ISL_413711	Weifang/WF0014/2020	Asia / China / Shandong	2020-02-XX	Weifang Center for Disease Control and Prevention	Weifang Center for Disease Control and Prevention & BGI-Shenzhen	Qing Nie et al
EPI_ISL_413729	Weifang/WF0015/2020	Asia / China / Shandong	2020-02-XX	Weifang Center for Disease Control and Prevention	Weifang Center for Disease Control and Prevention & BGI-Shenzhen	Qing Nie et al
EPI_ISL_413746	Weifang/WF0016/2020	Asia / China / Shandong	2020-02-XX	Weifang Center for Disease Control and Prevention	Weifang Center for Disease Control and Prevention & BGI-Shenzhen	Qing Nie et al
EPI_ISL_413748	Weifang/WF0018/2020	Asia / China / Shandong	2020-02-XX	Weifang Center for Disease Control and Prevention	Weifang Center for Disease Control and Prevention & BGI-Shenzhen	Qing Nie et al
EPI_ISL_413749	Weifang/WF0019/2020	Asia / China / Shandong	2020-02-XX	Weifang Center for Disease Control and Prevention	Weifang Center for Disease Control and Prevention & BGI-Shenzhen	Qing Nie et al
EPI_ISL_413750	Weifang/WF0020/2020	Asia / China / Shandong	2020-02-XX	Weifang Center for Disease Control and Prevention	Weifang Center for Disease Control and Prevention & BGI-Shenzhen	Qing Nie et al
EPI_ISL_413751	Weifang/WF0021/2020	Asia / China / Shandong	2020-02-XX	Weifang Center for Disease Control and Prevention	Weifang Center for Disease Control and Prevention & BGI-Shenzhen	Qing Nie et al
EPI_ISL_413753	Weifang/WF0024/2020	Asia / China / Shandong	2020-02-XX	Weifang Center for Disease Control and Prevention	Weifang Center for Disease Control and Prevention & BGI-Shenzhen	Qing Nie et al
EPI_ISL_413761	Weifang/WF0026/2020	Asia / China / Shandong	2020-02-XX	Weifang Center for Disease Control and Prevention	Weifang Center for Disease Control and Prevention & BGI-Shenzhen	Qing Nie et al
EPI_ISL_413791	Weifang/WF0028/2020	Asia / China / Shandong	2020-02-XX	Weifang Center for Disease Control and Prevention	Weifang Center for Disease Control and Prevention & BGI-Shenzhen	Qing Nie et al
EPI_ISL_413809	Weifang/WF0029/2020	Asia / China / Shandong	2020-02-XX	Weifang Center for Disease Control and Prevention	Weifang Center for Disease Control and Prevention & BGI-Shenzhen	Qing Nie et al
EPI_ISL_413853	Guangdong/2020XN4243-P0035/2020	Asia / China / Guangdong	2020-01-30	Guangdong Provincial Institution of Public Health, Guangdong Provinical Center for Disease Control and Prevention	Guangdong Provincial Institution of Public Health	Jing Lu et al
EPI_ISL_413854	Guangdong/2020XN4475-P0042/2020	Asia / China / Guangdong	2020-01-30	Guangdong Provincial Institution of Public Health, Guangdong Provinical Center for Disease Control and Prevention	Guangdong Provincial Institution of Public Health	Jing Lu et al
EPI_ISL_413857	Guangdong/2020XN4448-P0002/2020	Asia / China / Guangdong	2020-01-31	Guangdong Provincial Institution of Public Health, Guangdong Provinical Center for Disease Control and Prevention	Guangdong Provincial Institution of Public Health	Jing Lu et al
EPI_ISL_413861	Guangdong/GD2020080-P0010/2020	Asia / China / Guangdong	2020-02-01	Guangdong Provincial Institution of Public Health, Guangdong Provinical Center for Disease Control and Prevention	Guangdong Provincial Institution of Public Health	Jing Lu et al
EPI_ISL_413863	Guangdong/GD2020087-P0008/2020	Asia / China / Guangdong	2020-02-01	Guangdong Provincial Institution of Public Health, Guangdong Provinical Center for Disease Control and Prevention	Guangdong Provincial Institution of Public Health	Jing Lu et al
EPI_ISL_413864	Guangdong/GD2020246-P0028/2020	Asia / China / Guangdong	2020-02-09	Guangdong Provincial Institution of Public Health, Guangdong Provinical Center for Disease Control and Prevention	Guangdong Provincial Institution of Public Health	Jing Lu et al
EPI_ISL_413928	USA/CA-CDPH-UC9/2020	North America / USA / Grand Princess / Grand Princess Cruise Ship	2020-03-05	California Department of Public Health	Chiu Laboratory, University of California, San Francisco	Xianding Deng et al
EPI_ISL_413931	USA/CA-CDPH-UC11/2020	North America / USA / Grand Princess / Grand Princess Cruise Ship	2020-03-05	California Department of Public Health	Chiu Laboratory, University of California, San Francisco	Xianding Deng et al
EPI_ISL_413996	Switzerland/TI-SNRCI-29919486/2020	Europe / Switzerland / Ticino	2020-02-24	Laboratoire de Virologie, HUG	Swiss National Reference Centre for Influenza	LAUBSCHER Florian et al. et al
EPI_ISL_413997	Switzerland/GE-SNRCI-29933895/2020	Europe / Switzerland / Geneva	2020-02-26	Laboratoire de Virologie, HUG	Swiss National Reference Centre for Influenza	LAUBSCHER Florian et al. et al
EPI_ISL_413999	Switzerland/AG-SNRCI-29940361/2020	Europe / Switzerland / Aargau	2020-02-27	Laboratoire de Virologie, HUG	Swiss National Reference Centre for Influenza	LAUBSCHER Florian et al. et al
EPI_ISL_414012	England/200990723/2020	Europe / United Kingdom / England	2020-02-27	Respiratory Virus Unit, Microbiology Services Colindale, Public Health England	Respiratory Virus Unit, Microbiology Services Colindale, Public Health England	Monica Galiano et al
EPI_ISL_414014	Brazil/SP-03/2020	South America / Brazil / São Paulo	2020-03-02	Hospital Israelita Albert Einstein	Instituto Adolfo Lutz, Interdiciplinary Procedures Center, Strategic Laboratory	Claudio Tavares Sacchi et al
EPI_ISL_414015	Brazil/SP-06/2020	South America / Brazil / São Paulo / São Paulo	2020-02-29	Hospital São Joaquim Beneficencia Portuguesa	Instituto Adolfo Lutz, Interdiciplinary Procedures Center, Strategic Laboratory	Claudio Tavares Sacchi et al
EPI_ISL_414016	Brazil/SP-05/2020	South America / Brazil / São Paulo / São Paulo	2020-02-29	Hospital São Joaquim Beneficencia Portuguesa	Instituto Adolfo Lutz, Interdiciplinary Procedures Center, Strategic Laboratory	Claudio Tavares Sacchi et al
EPI_ISL_414017	Brazil/SP-04/2020	South America / Brazil / São Paulo	2020-03-04	Hospital São Joaquim Beneficencia Portuguesa	Instituto Adolfo Lutz, Interdiciplinary Procedures Center, Strategic Laboratory	Claudio Tavares Sacchi et al
EPI_ISL_414019	Switzerland/GE-SNRCI-29943121/2020	Europe / Switzerland / Geneva	2020-02-27	Laboratoire de Virologie, HUG	Swiss National Reference Centre for Influenza	LAUBSCHER Florian et al. et al
EPI_ISL_414020	Switzerland/GE-SNRCI-29945373/2020	Europe / Switzerland / Geneva	2020-02-27	Laboratoire de Virologie, HUG	Swiss National Reference Centre for Influenza	LAUBSCHER Florian et al. et al
EPI_ISL_414021	Switzerland/BL-SNRCI-29950902/2020	Europe / Switzerland / Basel-Land	2020-02-27	Laboratoire de Virologie, HUG	Swiss National Reference Centre for Influenza	LAUBSCHER Florian et al. et al
EPI_ISL_414022	Switzerland/GE-SNRCI-29949586/2020	Europe / Switzerland / Geneva	2020-02-27	Laboratoire de Virologie, HUG	Swiss National Reference Centre for Influenza	LAUBSCHER Florian et al. et al
EPI_ISL_414023	Switzerland/VD-SNRCI-29965615/2020	Europe / Switzerland / Vaud	2020-03-01	Laboratoire de Virologie, HUG	Swiss National Reference Centre for Influenza	LAUBSCHER Florian et al. et al
EPI_ISL_414027	Scotland/CVR05/2020	Europe / United Kingdom / Scotland	2020-03-04	West of Scotland Specialist Virology Centre, NHSGGC	MRC-University of Glasgow Centre for Virus Research	Emma Thomson et al
EPI_ISL_414363	USA/WA-UW15/2020	North America / USA / Washington	2020-03-04	UW Virology Lab	UW Virology Lab	Pavitra Roychoudhury et al
EPI_ISL_414365	USA/WA-UW17/2020	North America / USA / Washington	2020-03-06	UW Virology Lab	UW Virology Lab	Pavitra Roychoudhury et al
EPI_ISL_414366	USA/WA-UW18/2020	North America / USA / Washington	2020-03-05	UW Virology Lab	UW Virology Lab	Pavitra Roychoudhury et al
EPI_ISL_414367	USA/WA-UW19/2020	North America / USA / Washington	2020-03-05	UW Virology Lab	UW Virology Lab	Pavitra Roychoudhury et al
EPI_ISL_414368	USA/WA-UW20/2020	North America / USA / Washington	2020-03-05	UW Virology Lab	UW Virology Lab	Pavitra Roychoudhury et al
EPI_ISL_414414	Australia/QLD09/2020	Oceania / Australia / Queensland / Gold Coast	2020-02-29	Pathology Queensland	Public Health Virology Laboratory	Bixing Huang et al
EPI_ISL_414423	Netherlands/Gelderland_1/2020	Europe / Netherlands / Gelderland	2020-03-02	Dutch COVID-19 response team	Erasmus Medical Center	David Nieuwenhuijse et al
EPI_ISL_414428	Netherlands/NoordBrabant_1/2020	Europe / Netherlands / North Brabant	2020-03-02	Dutch COVID-19 response team	Erasmus Medical Center	David Nieuwenhuijse et al
EPI_ISL_414429	Netherlands/NoordBrabant_3/2020	Europe / Netherlands / North Brabant	2020-03-02	Dutch COVID-19 response team	Erasmus Medical Center	David Nieuwenhuijse et al
EPI_ISL_414433	Netherlands/NoordHolland_1/2020	Europe / Netherlands / North Holland	2020-03-03	Dutch COVID-19 response team	Erasmus Medical Center	David Nieuwenhuijse et al
EPI_ISL_414435	Netherlands/Utrecht_1/2020	Europe / Netherlands / Utrecht	2020-03-03	Dutch COVID-19 response team	Erasmus Medical Center	David Nieuwenhuijse et al
EPI_ISL_414439	Netherlands/Utrecht_5/2020	Europe / Netherlands / Utrecht	2020-03-02	Dutch COVID-19 response team	Erasmus Medical Center	David Nieuwenhuijse et al
EPI_ISL_414443	Netherlands/Utrecht_11/2020	Europe / Netherlands / Utrecht	2020-03-03	Dutch COVID-19 response team	Erasmus Medical Center	David Nieuwenhuijse et al
EPI_ISL_414445	Netherlands/ZuidHolland_9/2020	Europe / Netherlands / South Holland	2020-03-03	Dutch COVID-19 response team	Erasmus Medical Center	David Nieuwenhuijse et al
EPI_ISL_414446	Netherlands/ZuidHolland_10/2020	Europe / Netherlands / South Holland	2020-03-03	Dutch COVID-19 response team	Erasmus Medical Center	David Nieuwenhuijse et al
EPI_ISL_414451	Netherlands/NoordBrabant_6/2020	Europe / Netherlands / North Brabant	2020-03-06	Dutch COVID-19 response team	Erasmus Medical Center	David Nieuwenhuijse et al
EPI_ISL_414452	Netherlands/NoordBrabant_12/2020	Europe / Netherlands / North Brabant	2020-03-06	Dutch COVID-19 response team	Erasmus Medical Center	David Nieuwenhuijse et al
EPI_ISL_414457	Netherlands/NoordBrabant_17/2020	Europe / Netherlands / North Brabant	2020-03-06	Dutch COVID-19 response team	Erasmus Medical Center	David Nieuwenhuijse et al
EPI_ISL_414467	Netherlands/ZuidHolland_7/2020	Europe / Netherlands / South Holland	2020-03-05	Dutch COVID-19 response team	Erasmus Medical Center	David Nieuwenhuijse et al
EPI_ISL_414468	Netherlands/ZuidHolland_8/2020	Europe / Netherlands / South Holland	2020-03-06	Dutch COVID-19 response team	Erasmus Medical Center	David Nieuwenhuijse et al
EPI_ISL_414470	Netherlands/ZuidHolland_13/2020	Europe / Netherlands / South Holland	2020-03-06	Dutch COVID-19 response team	Erasmus Medical Center	David Nieuwenhuijse et al
EPI_ISL_414479	USA/CruiseA-19/2020	North America / USA / Diamond Princess	2020-02-18	unknown	Pathogen Discovery, Respiratory Viruses Branch, Division of Viral Diseases, Centers for Disease Control and Prevention	Ying Tao et al
EPI_ISL_414480	USA/CruiseA-21/2020	North America / USA / Diamond Princess	2020-02-21	unknown	Pathogen Discovery, Respiratory Viruses Branch, Division of Viral Diseases, Centers for Disease Control and Prevention	Ying Tao et al
EPI_ISL_414481	USA/CruiseA-22/2020	North America / USA / Diamond Princess	2020-02-21	unknown	Pathogen Discovery, Respiratory Viruses Branch, Division of Viral Diseases, Centers for Disease Control and Prevention	Ying Tao et al
EPI_ISL_414484	USA/CruiseA-25/2020	North America / USA / Diamond Princess	2020-02-17	unknown	Pathogen Discovery, Respiratory Viruses Branch, Division of Viral Diseases, Centers for Disease Control and Prevention	Krista Queen et al
EPI_ISL_414487	Ireland/CO-NVRL-20134/2020	Europe / Ireland / Cork	2020-03-04	UCD National Virus Reference Laboratory	UCD National Virus Reference Laboratory	Michael Carr et al
EPI_ISL_414505	Germany/NW-HHU-06/2020	Europe / Germany / North Rhine Westphalia / Heinsberg District	2020-02-27	Center of Medical Microbiology, Virology, and Hospital Hygiene, University of Duesseldorf	Center of Medical Microbiology, Virology, and Hospital Hygiene, University of Duesseldorf	Ortwin Adams et al
EPI_ISL_414509	Germany/NW-HHU-09/2020	Europe / Germany / North Rhine Westphalia / Heinsberg District	2020-02-28	Center of Medical Microbiology, Virology, and Hospital Hygiene, University of Duesseldorf	Center of Medical Microbiology, Virology, and Hospital Hygiene, University of Duesseldorf	Ortwin Adams et al
EPI_ISL_414510	Shanghai/SH01/2020	Asia / China / Shanghai	2020-02-02	Key Laboratory of Medical Molecular Virology (MOE/NHC/CAMS), School of Basic Medicine, Shanghai Medical College, Fudan University	Key Laboratory of Medical Molecular Virology (MOE/NHC/CAMS), School of Basic Medicine, Shanghai Medical College, Fudan University	Zhang et al
EPI_ISL_414517	HongKong/VM20002907/2020	Asia / Hong Kong / Hong Kong / Hong Kong	2020-02-25	Hong Kong Department of Health	School of Public Health, The University of Hong Kong	Dominic N.C. Tsang et al
EPI_ISL_414519	HongKong/VM20002868/2020	Asia / Hong Kong / Hong Kong / Hong Kong	2020-02-24	Hong Kong Department of Health	School of Public Health, The University of Hong Kong	Dominic N.C. Tsang et al
EPI_ISL_414520	Germany/BY-BIM-Pat2/2020	Europe / Germany / Bavaria / Munich	2020-03-02	Bundeswehr Institute of Microbiology	Bundeswehr Institute of Microbiology	Mathias C Walter et al
EPI_ISL_414521	Germany/BY-BIM-Pat3/2020	Europe / Germany / Bavaria / Munich	2020-03-02	Bundeswehr Institute of Microbiology	Bundeswehr Institute of Microbiology	Mathias C Walter et al
EPI_ISL_414523	England/200990660/2020	Europe / United Kingdom / England	2020-02-27	Respiratory Virus Unit, Microbiology Services Colindale, Public Health England	Respiratory Virus Unit, Microbiology Services Colindale, Public Health England	Monica Galiano et al
EPI_ISL_414526	England/201040141/2020	Europe / United Kingdom / England	2020-03-03	Respiratory Virus Unit, Microbiology Services Colindale, Public Health England	Respiratory Virus Unit, Microbiology Services Colindale, Public Health England	Monica Galiano et al
EPI_ISL_414527	HongKong/VM20002493-2/2020	Asia / Hong Kong / Hong Kong / Hong Kong	2020-02-09	Hong Kong Department of Health	School of Public Health, The University of Hong Kong	Dominic N.C. Tsang et al
EPI_ISL_414528	HongKong/VM20002507-2/2020	Asia / Hong Kong / Hong Kong / Hong Kong	2020-02-10	Hong Kong Department of Health	School of Public Health, The University of Hong Kong	Dominic N.C. Tsang et al
EPI_ISL_414536	Netherlands/NoordBrabant_27/2020	Europe / Netherlands / North Brabant	2020-03-08	Dutch COVID-19 response team	Erasmus Medical Center	David Nieuwenhuijse et al
EPI_ISL_414537	Netherlands/NoordBrabant_28/2020	Europe / Netherlands / North Brabant	2020-03-08	Dutch COVID-19 response team	Erasmus Medical Center	David Nieuwenhuijse et al
EPI_ISL_414539	Netherlands/NoordBrabant_30/2020	Europe / Netherlands / North Brabant	2020-03-08	Dutch COVID-19 response team	Erasmus Medical Center	David Nieuwenhuijse et al
EPI_ISL_414543	Netherlands/NoordBrabant_34/2020	Europe / Netherlands / North Brabant	2020-03-XX	Dutch COVID-19 response team	Erasmus Medical Center	David Nieuwenhuijse et al
EPI_ISL_414544	Netherlands/NoordBrabant_35/2020	Europe / Netherlands / North Brabant	2020-03-09	Dutch COVID-19 response team	Erasmus Medical Center	David Nieuwenhuijse et al
EPI_ISL_414545	Netherlands/NoordBrabant_36/2020	Europe / Netherlands / North Brabant	2020-03-03	Dutch COVID-19 response team	Erasmus Medical Center	David Nieuwenhuijse et al
EPI_ISL_414549	Netherlands/NoordHolland_2/2020	Europe / Netherlands / North Holland	2020-03-03	Dutch COVID-19 response team	Erasmus Medical Center	David Nieuwenhuijse et al
EPI_ISL_414551	Netherlands/Utrecht_47/2020	Europe / Netherlands / Utrecht	2020-03-07	Dutch COVID-19 response team	Erasmus Medical Center	David Nieuwenhuijse et al
EPI_ISL_414552	Netherlands/Utrecht_46/2020	Europe / Netherlands / Utrecht	2020-03-07	Dutch COVID-19 response team	Erasmus Medical Center	David Nieuwenhuijse et al
EPI_ISL_414554	Netherlands/Utrecht_15/2020	Europe / Netherlands / Utrecht	2020-03-08	Dutch COVID-19 response team	Erasmus Medical Center	David Nieuwenhuijse et al
EPI_ISL_414555	Netherlands/Utrecht_16/2020	Europe / Netherlands / Utrecht	2020-03-08	Dutch COVID-19 response team	Erasmus Medical Center	David Nieuwenhuijse et al
EPI_ISL_414557	Netherlands/ZuidHolland_15/2020	Europe / Netherlands / South Holland	2020-03-08	Dutch COVID-19 response team	Erasmus Medical Center	David Nieuwenhuijse et al
EPI_ISL_414558	Netherlands/ZuidHolland_16/2020	Europe / Netherlands / South Holland	2020-03-06	Dutch COVID-19 response team	Erasmus Medical Center	David Nieuwenhuijse et al
EPI_ISL_414559	Netherlands/ZuidHolland_17/2020	Europe / Netherlands / South Holland	2020-03-07	Dutch COVID-19 response team	Erasmus Medical Center	David Nieuwenhuijse et al
EPI_ISL_414561	Netherlands/ZuidHolland_19/2020	Europe / Netherlands / South Holland	2020-03-05	Dutch COVID-19 response team	Erasmus Medical Center	David Nieuwenhuijse et al
EPI_ISL_414562	Netherlands/ZuidHolland_20/2020	Europe / Netherlands / South Holland	2020-03-03	Dutch COVID-19 response team	Erasmus Medical Center	David Nieuwenhuijse et al
EPI_ISL_414563	Netherlands/ZuidHolland_21/2020	Europe / Netherlands / South Holland	2020-03-03	Dutch COVID-19 response team	Erasmus Medical Center	David Nieuwenhuijse et al
EPI_ISL_414564	Netherlands/ZuidHolland_22/2020	Europe / Netherlands / South Holland	2020-03-08	Dutch COVID-19 response team	Erasmus Medical Center	David Nieuwenhuijse et al
EPI_ISL_414569	HongKong/VM20002582-2/2020	Asia / Hong Kong / Hong Kong / Hong Kong	2020-02-12	Hong Kong Department of Health	School of Public Health, The University of Hong Kong	Dominic N.C. Tsang et al
EPI_ISL_414571	HongKong/VM20002849/2020	Asia / Hong Kong / Hong Kong / Hong Kong	2020-02-22	Hong Kong Department of Health	School of Public Health, The University of Hong Kong	Dominic N.C. Tsang et al
EPI_ISL_414577	Chile/Talca-1/2020	South America / Chile / Talca	2020-03-02	Hospital de Talca, Chile	Instituto de Salud Publica de Chile	Andrés E. Castillo et al
EPI_ISL_414580	Chile/Santiago-2/2020	South America / Chile / Santiago	2020-03-05	Clinica Santa Maria, Santiago, Chile	Instituto de Salud Publica de Chile	Andrés E. Castillo et al
EPI_ISL_414588	USA/MN1-MDH1/2020	North America / USA / Minnesota	2020-03-05	Minnesota Department of Health, Public Health Laboratory	Minnesota Department of Health, Public Health Laboratory	Matt Plumb et al
EPI_ISL_414589	USA/MN2-MDH2/2020	North America / USA / Minnesota	2020-03-07	Minnesota Department of Health, Public Health Laboratory	Minnesota Department of Health, Public Health Laboratory	Matt Plumb et al
EPI_ISL_414590	USA/MN3-MDH3/2020	North America / USA / Minnesota	2020-03-09	Minnesota Department of Health, Public Health Laboratory	Minnesota Department of Health, Public Health Laboratory	Matt Plumb et al
EPI_ISL_414591	USA/WA-UW22/2020	North America / USA / Washington / King County	2020-03-06	UW Virology Lab	UW Virology Lab	Pavitra Roychoudhury et al
EPI_ISL_414592	USA/WA-UW23/2020	North America / USA / Washington / Pierce County	2020-03-06	UW Virology Lab	UW Virology Lab	Pavitra Roychoudhury et al
EPI_ISL_414593	USA/WA-UW24/2020	North America / USA / Washington / King County	2020-03-05	UW Virology Lab	UW Virology Lab	Pavitra Roychoudhury et al
EPI_ISL_414594	USA/WA-UW25/2020	North America / USA / Washington / King County	2020-03-05	UW Virology Lab	UW Virology Lab	Pavitra Roychoudhury et al
EPI_ISL_414595	USA/WA-UW26/2020	North America / USA / Washington / King County	2020-03-05	UW Virology Lab	UW Virology Lab	Pavitra Roychoudhury et al
EPI_ISL_414596	USA/WA-UW27/2020	North America / USA / Washington / King County	2020-03-04	UW Virology Lab	UW Virology Lab	Pavitra Roychoudhury et al
EPI_ISL_414597	USA/WA-UW28/2020	North America / USA / Washington / King County	2020-03-04	UW Virology Lab	UW Virology Lab	Pavitra Roychoudhury et al
EPI_ISL_414600	France/GE1583/2020	Europe / France / Grand Est / Strasbourg	2020-02-26	Laboratoire de Virologie Institut de Virologie - INSERM U 1109 Hôpitaux Universitaires de Strasbourg	National Reference Center for Viruses of Respiratory Infections, Institut Pasteur, Paris	Mélnie Albert et al
EPI_ISL_414618	USA/WA-UW31/2020	North America / USA / Washington	2020-03-08	UW Virology Lab	UW Virology Lab	Pavitra Roychoudhury et al
EPI_ISL_414619	USA/WA-UW32/2020	North America / USA / Washington	2020-03-07	UW Virology Lab	UW Virology Lab	Pavitra Roychoudhury et al
EPI_ISL_414620	USA/WA-UW33/2020	North America / USA / Washington	2020-03-08	UW Virology Lab	UW Virology Lab	Pavitra Roychoudhury et al
EPI_ISL_414623	France/GE1583-2/2020	Europe / France / Grand Est / Strasbourg	2020-02-25	Laboratoire de Virologie Institut de Virologie - INSERM U 1109 Hôpitaux Universitaires de Strasbourg	National Reference Center for Viruses of Respiratory Infections, Institut Pasteur, Paris	Mélnie Albert et al
EPI_ISL_414624	France/N1620/2020	Europe / France / Normandie / Rouen	2020-02-26	Centre Hositalier Universitaire de Rouen Laboratoire de Virologie	National Reference Center for Viruses of Respiratory Infections, Institut Pasteur, Paris	Mélnie Albert et al
EPI_ISL_414625	France/PL1643/2020	Europe / France / Pays de la Loire / Nantes	2020-02-26	Centre Hospitalier Régional Universitaire de Nantes Laboratoire de Virologie	National Reference Center for Viruses of Respiratory Infections, Institut Pasteur, Paris	Mélnie Albert et al
EPI_ISL_414626	France/HF1684/2020	Europe / France / Hauts de France / Crépy en Valois	2020-02-29	unknown	National Reference Center for Viruses of Respiratory Infections, Institut Pasteur, Paris	Mélnie Albert et al
EPI_ISL_414628	France/HF1805/2020	Europe / France / Hauts de France / Compiègne	2020-03-02	Centre Hospitalier Compiègne Laboratoire de Biologie	National Reference Center for Viruses of Respiratory Infections, Institut Pasteur, Paris	Mélnie Albert et al
EPI_ISL_414629	France/HF1870/2020	Europe / France / Hauts de France / Compiègne	2020-03-03	Centre Hospitalier Compiègne Laboratoire de Biologie	National Reference Center for Viruses of Respiratory Infections, Institut Pasteur, Paris	Mélnie Albert et al
EPI_ISL_414630	France/HF1871/2020	Europe / France / Hauts de France / Compiègne	2020-03-03	Centre Hospitalier Compiègne Laboratoire de Biologie	National Reference Center for Viruses of Respiratory Infections, Institut Pasteur, Paris	Mélnie Albert et al
EPI_ISL_414631	France/GE1973/2020	Europe / France / Grand Est / Reims	2020-03-04	Hôpital Robert Debré Laboratoire de Virologie	National Reference Center for Viruses of Respiratory Infections, Institut Pasteur, Paris	Mélnie Albert et al
EPI_ISL_414632	France/GE1977/2020	Europe / France / Grand Est / Reims	2020-03-04	Hôpital Robert Debré Laboratoire de Virologie	National Reference Center for Viruses of Respiratory Infections, Institut Pasteur, Paris	Mélnie Albert et al
EPI_ISL_414633	France/IDF1980/2020	Europe / France / Ile de France / Pontoise	2020-03-04	Centre Hospitalier René Dubois Laboratoire de Microbiologie - Bât A	National Reference Center for Viruses of Respiratory Infections, Institut Pasteur, Paris	Mélnie Albert et al
EPI_ISL_414634	France/HF1986/2020	Europe / France / Hauts de France / Compiègne	2020-03-04	Centre Hospitalier Compiègne Laboratoire de Biologie	National Reference Center for Viruses of Respiratory Infections, Institut Pasteur, Paris	Mélnie Albert et al
EPI_ISL_414635	France/HF1988/2020	Europe / France / Hauts de France / Compiègne	2020-03-04	Centre Hospitalier Compiègne Laboratoire de Biologie	National Reference Center for Viruses of Respiratory Infections, Institut Pasteur, Paris	Mélnie Albert et al
EPI_ISL_414636	France/HF1989/2020	Europe / France / Hauts de France / Compiègne	2020-03-04	Centre Hospitalier Compiègne Laboratoire de Biologie	National Reference Center for Viruses of Respiratory Infections, Institut Pasteur, Paris	Mélnie Albert et al
EPI_ISL_414637	France/HF1993/2020	Europe / France / Hauts de France / Compiègne	2020-03-04	Centre Hospitalier Compiègne Laboratoire de Biologie	National Reference Center for Viruses of Respiratory Infections, Institut Pasteur, Paris	Mélnie Albert et al
EPI_ISL_414638	France/HF1995/2020	Europe / France / Hauts de France / Compiègne	2020-03-04	Centre Hospitalier Compiègne Laboratoire de Biologie	National Reference Center for Viruses of Respiratory Infections, Institut Pasteur, Paris	Mélnie Albert et al
EPI_ISL_414641	Finland/FIN-313/2020	Europe / Finland / Finland	2020-03-05	Department of Virology and Immunology, University of Helsinki and Helsinki University Hospital, Huslab Finland	Department of Virology, Faculty of Medicine, University of Helsinki, Helsinki, Finland	Teemu Smura et al
EPI_ISL_414642	Finland/FIN-455/2020	Europe / Finland / Finland	2020-03-08	Department of Virology and Immunology, University of Helsinki and Helsinki University Hospital, Huslab Finland	Department of Virology, Faculty of Medicine, University of Helsinki, Helsinki, Finland	Teemu Smura et al
EPI_ISL_414643	Finland/FIN-508/2020	Europe / Finland / Finland	2020-03-07	Department of Virology and Immunology, University of Helsinki and Helsinki University Hospital, Huslab Finland	Department of Virology, Faculty of Medicine, University of Helsinki, Helsinki, Finland	Teemu Smura et al
EPI_ISL_414646	Finland/FIN-266/2020	Europe / Finland / Finland	2020-03-04	Department of Virology and Immunology, University of Helsinki and Helsinki University Hospital, Huslab Finland	Department of Virology, Faculty of Medicine, University of Helsinki, Helsinki, Finland	Teemu Smura et al
EPI_ISL_414648	USA/CA-PC101P/2020	North America / USA / California / San Diego County	2020-03-11	Andersen Lab, The Scripps Research Institute	Andersen Lab, The Scripps Research Institute	Mark Zeller et al
EPI_ISL_414663	Guangzhou/GZMU0016/2020	Asia / China / Guangdong / Guangzhou	2020-02-25	State Key Laboratory of Respiratory Disease, National Clinical Research Center for Respiratory Disease, Guangzhou Institute of Respiratory Health, the First Affiliated Hospital of Guangzhou Medical University	The First Affiliated Hospital of Guangzhou Medical University & BGI-Shenzhen	Zhao et al et al
EPI_ISL_414688	Guangzhou/GZMU0042/2020	Asia / China / Guangdong / Guangzhou	2020-02-25	State Key Laboratory of Respiratory Disease, National Clinical Research Center for Respiratory Disease, Guangzhou Institute of Respiratory Health, the First Affiliated Hospital of Guangzhou Medical University	The First Affiliated Hospital of Guangzhou Medical University & BGI-Shenzhen	Zhao et al et al
EPI_ISL_414689	Guangzhou/GZMU0044/2020	Asia / China / Guangdong / Guangzhou	2020-02-25	State Key Laboratory of Respiratory Disease, National Clinical Research Center for Respiratory Disease, Guangzhou Institute of Respiratory Health, the First Affiliated Hospital of Guangzhou Medical University	The First Affiliated Hospital of Guangzhou Medical University & BGI-Shenzhen	Zhao et al et al
EPI_ISL_414690	Guangzhou/GZMU0047/2020	Asia / China / Guangdong / Guangzhou	2020-02-25	State Key Laboratory of Respiratory Disease, National Clinical Research Center for Respiratory Disease, Guangzhou Institute of Respiratory Health, the First Affiliated Hospital of Guangzhou Medical University	The First Affiliated Hospital of Guangzhou Medical University & BGI-Shenzhen	Zhao et al et al
EPI_ISL_414691	Guangzhou/GZMU0048/2020	Asia / China / Guangdong / Guangzhou	2020-02-25	State Key Laboratory of Respiratory Disease, National Clinical Research Center for Respiratory Disease, Guangzhou Institute of Respiratory Health, the First Affiliated Hospital of Guangzhou Medical University	The First Affiliated Hospital of Guangzhou Medical University & BGI-Shenzhen	Zhao et al et al
EPI_ISL_414692	Guangzhou/GZMU0014/2020	Asia / China / Guangdong / Guangzhou	2020-02-25	State Key Laboratory of Respiratory Disease, National Clinical Research Center for Respiratory Disease, Guangzhou Institute of Respiratory Health, the First Affiliated Hospital of Guangzhou Medical University	The First Affiliated Hospital of Guangzhou Medical University & BGI-Shenzhen	Zhao et al et al
EPI_ISL_414936	Shandong/LY003-2/2020	Asia / China / Shandong	2020-01-23	Shandong Provincial Center for Disease Control and Prevention	Beijing Institute of Microbiology and Epidemiology	Xiao-Lin Jiang et al
EPI_ISL_414937	Shandong/LY004-2/2020	Asia / China / Shandong	2020-01-26	Shandong Provincial Center for Disease Control and Prevention	Beijing Institute of Microbiology and Epidemiology	Xiao-Lin Jiang et al
EPI_ISL_414938	Shandong/LY005-2/2020	Asia / China / Shandong	2020-01-24	Shandong Provincial Center for Disease Control and Prevention	Beijing Institute of Microbiology and Epidemiology	Xiao-Lin Jiang et al
EPI_ISL_414940	Shandong/LY007-2/2020	Asia / China / Shandong	2020-01-25	Shandong Provincial Center for Disease Control and Prevention	Beijing Institute of Microbiology and Epidemiology	Xiao-Lin Jiang et al
EPI_ISL_414941	Shandong/LY008-2/2020	Asia / China / Shandong	2020-01-30	Shandong Provincial Center for Disease Control and Prevention	Beijing Institute of Microbiology and Epidemiology	Xiao-Lin Jiang et al
EPI_ISL_415151	USA/NY2-PV08100/2020	North America / USA / New York	2020-03-04	MSHS Clinical Microbiology Laboratories	MSHS Pathogen Surveillance Program	Gopi Patel et al
EPI_ISL_415153	Belgium/VLM-03011/2020	Europe / Belgium / Leuven / Huldenberg	2020-03-03	KU Leuven, Clinical and Epidemiological Virology	KU Leuven, Clinical and Epidemiological Virology	Bert Vanmechelen et al
EPI_ISL_415154	Belgium/BM-03012/2020	Europe / Belgium / Halle-Vilvoorde / Kraainem	2020-03-01	KU Leuven, Clincal and Epidemiological Virology	KU Leuven, Clincal and Epidemiological Virology	Bert Vanmechelen et al
EPI_ISL_415155	Belgium/VAG-03013/2020	Europe / Belgium / Leuven / Huldenberg	2020-03-01	KU Leuven, Clinical and Epidemiological Virology	KU Leuven, Clinical and Epidemiological Virology	Bert Vanmechelen et al
EPI_ISL_415156	Belgium/SH-03014/2020	Europe / Belgium / Leuven / Huldenberg	2020-03-01	KU Leuven, Clinical and Epidemiological Virology	KU Leuven, Clinical and Epidemiological Virology	Bert Vanmechelen et al
EPI_ISL_415157	Belgium/BC-03016/2020	Europe / Belgium / Sint-Niklaas	2020-03-01	KU Leuven, Clinical and Epidemiological Virology	KU Leuven, Clinical and Epidemiological Virology	Bert Vanmechelen et al
EPI_ISL_415158	Belgium/QKJ-03015/2020	Europe / Belgium / Brussels	2020-03-01	KU Leuven, Clinical and Epidemiological Virology	KU Leuven, Clinical and Epidemiological Virology	Bert Vanmechelen et al
EPI_ISL_415159	Belgium/BA-02291/2020	Europe / Belgium / Leuven	2020-02-29	KU Leuven, Clinical and Epidemiological Virology	KU Leuven, Clinical and Epidemiological Virology	Bert Vanmechelen et al
EPI_ISL_415454	Switzerland/GE-HUG-1422/2020	Europe / Switzerland / Geneva	2020-02-28	University Hospitals of Geneva Laboratory of Virology	University Hospitals of Geneva Laboratory of Virology	Laubscher F. et al
EPI_ISL_415455	Switzerland/GE-HUG-0199/2020	Europe / Switzerland / Geneva	2020-02-28	University Hospitals of Geneva Laboratory of Virology	University Hospitals of Geneva Laboratory of Virology	Laubscher F. et al
EPI_ISL_415456	Switzerland/BE-HUG-6651/2020	Europe / Switzerland / Bern	2020-02-29	University Hospitals of Geneva Laboratory of Virology	University Hospitals of Geneva Laboratory of Virology	Laubscher F. et al
EPI_ISL_415457	Switzerland/AG-HUG-7120/2020	Europe / Switzerland / Aargau	2020-02-29	University Hospitals of Geneva Laboratory of Virology	University Hospitals of Geneva Laboratory of Virology	Laubscher F. et al
EPI_ISL_415458	Switzerland/GE-HUG-8102/2020	Europe / Switzerland / Geneva	2020-03-01	University Hospitals of Geneva Laboratory of Virology	University Hospitals of Geneva Laboratory of Virology	Laubscher F. et al
EPI_ISL_415459	Switzerland/GE-HUG-VD0503/2020	Europe / Switzerland / Vaud	2020-02-29	University Hospitals of Geneva Laboratory of Virology	University Hospitals of Geneva Laboratory of Virology	Laubscher F. et al
EPI_ISL_415460	Netherlands/Flevoland_1/2020	Europe / Netherlands / Flevoland	2020-03-09	Dutch COVID-19 response team	Erasmus Medical Center	David Nieuwenhuijse et al
EPI_ISL_415461	Netherlands/Gelderland_1-2/2020	Europe / Netherlands / Gelderland	2020-03-10	Dutch COVID-19 response team	Erasmus Medical Center	David Nieuwenhuijse et al
EPI_ISL_415462	Netherlands/Gelderland_2/2020	Europe / Netherlands / Gelderland	2020-03-09	Dutch COVID-19 response team	Erasmus Medical Center	David Nieuwenhuijse et al
EPI_ISL_415463	Netherlands/Gelderland_3/2020	Europe / Netherlands / Gelderland	2020-03-09	Dutch COVID-19 response team	Erasmus Medical Center	David Nieuwenhuijse et al
EPI_ISL_415465	Netherlands/NA_1/2020	Europe / Netherlands / Netherlands	2020-03-10	Dutch COVID-19 response team	Erasmus Medical Center	David Nieuwenhuijse et al
EPI_ISL_415466	Netherlands/NA_10/2020	Europe / Netherlands / Netherlands	2020-03-09	Dutch COVID-19 response team	Erasmus Medical Center	David Nieuwenhuijse et al
EPI_ISL_415467	Netherlands/NA_11/2020	Europe / Netherlands / Netherlands	2020-03-10	Dutch COVID-19 response team	Erasmus Medical Center	David Nieuwenhuijse et al
EPI_ISL_415468	Netherlands/NA_12/2020	Europe / Netherlands / Netherlands	2020-03-10	Dutch COVID-19 response team	Erasmus Medical Center	David Nieuwenhuijse et al
EPI_ISL_415469	Netherlands/NA_13/2020	Europe / Netherlands / Netherlands	2020-03-10	Dutch COVID-19 response team	Erasmus Medical Center	David Nieuwenhuijse et al
EPI_ISL_415471	Netherlands/NA_15/2020	Europe / Netherlands / Netherlands	2020-03-11	Dutch COVID-19 response team	Erasmus Medical Center	David Nieuwenhuijse et al
EPI_ISL_415472	Netherlands/NA_16/2020	Europe / Netherlands / Netherlands	2020-03-11	Dutch COVID-19 response team	Erasmus Medical Center	David Nieuwenhuijse et al
EPI_ISL_415473	Netherlands/NA_17/2020	Europe / Netherlands / Netherlands	2020-03-09	Dutch COVID-19 response team	Erasmus Medical Center	David Nieuwenhuijse et al
EPI_ISL_415474	Netherlands/NA_18/2020	Europe / Netherlands / Netherlands	2020-03-09	Dutch COVID-19 response team	Erasmus Medical Center	David Nieuwenhuijse et al
EPI_ISL_415475	Netherlands/NA_19/2020	Europe / Netherlands / Netherlands	2020-03-12	Dutch COVID-19 response team	Erasmus Medical Center	David Nieuwenhuijse et al
EPI_ISL_415476	Netherlands/NA_2/2020	Europe / Netherlands / Netherlands	2020-03-10	Dutch COVID-19 response team	Erasmus Medical Center	David Nieuwenhuijse et al
EPI_ISL_415478	Netherlands/NA_21/2020	Europe / Netherlands / Netherlands	2020-03-08	Dutch COVID-19 response team	Erasmus Medical Center	David Nieuwenhuijse et al
EPI_ISL_415479	Netherlands/NA_22/2020	Europe / Netherlands / Netherlands	2020-03-08	Dutch COVID-19 response team	Erasmus Medical Center	David Nieuwenhuijse et al
EPI_ISL_415480	Netherlands/NA_23/2020	Europe / Netherlands / Netherlands	2020-03-09	Dutch COVID-19 response team	Erasmus Medical Center	David Nieuwenhuijse et al
EPI_ISL_415481	Netherlands/NA_24/2020	Europe / Netherlands / Netherlands	2020-03-08	Dutch COVID-19 response team	Erasmus Medical Center	David Nieuwenhuijse et al
EPI_ISL_415482	Netherlands/NA_25/2020	Europe / Netherlands / Netherlands	2020-03-09	Dutch COVID-19 response team	Erasmus Medical Center	David Nieuwenhuijse et al
EPI_ISL_415483	Netherlands/NA_26/2020	Europe / Netherlands / Netherlands	2020-03-09	Dutch COVID-19 response team	Erasmus Medical Center	David Nieuwenhuijse et al
EPI_ISL_415485	Netherlands/NA_28/2020	Europe / Netherlands / Netherlands	2020-03-12	Dutch COVID-19 response team	Erasmus Medical Center	David Nieuwenhuijse et al
EPI_ISL_415486	Netherlands/NA_29/2020	Europe / Netherlands / Netherlands	2020-03-13	Dutch COVID-19 response team	Erasmus Medical Center	David Nieuwenhuijse et al
EPI_ISL_415487	Netherlands/NA_30/2020	Europe / Netherlands / Netherlands	2020-03-13	Dutch COVID-19 response team	Erasmus Medical Center	David Nieuwenhuijse et al
EPI_ISL_415488	Netherlands/NA_31/2020	Europe / Netherlands / Netherlands	2020-03-13	Dutch COVID-19 response team	Erasmus Medical Center	David Nieuwenhuijse et al
EPI_ISL_415489	Netherlands/NA_32/2020	Europe / Netherlands / Netherlands	2020-03-13	Dutch COVID-19 response team	Erasmus Medical Center	David Nieuwenhuijse et al
EPI_ISL_415491	Netherlands/NA_34/2020	Europe / Netherlands / Netherlands	2020-03-07	Dutch COVID-19 response team	Erasmus Medical Center	David Nieuwenhuijse et al
EPI_ISL_415492	Netherlands/NA_35/2020	Europe / Netherlands / Netherlands	2020-03-10	Dutch COVID-19 response team	Erasmus Medical Center	David Nieuwenhuijse et al
EPI_ISL_415495	Netherlands/NA_6/2020	Europe / Netherlands / Netherlands	2020-03-10	Dutch COVID-19 response team	Erasmus Medical Center	David Nieuwenhuijse et al
EPI_ISL_415496	Netherlands/NA_7/2020	Europe / Netherlands / Netherlands	2020-03-09	Dutch COVID-19 response team	Erasmus Medical Center	David Nieuwenhuijse et al
EPI_ISL_415498	Netherlands/NA_9/2020	Europe / Netherlands / Netherlands	2020-03-09	Dutch COVID-19 response team	Erasmus Medical Center	David Nieuwenhuijse et al
EPI_ISL_415500	Netherlands/NoordBrabant_42/2020	Europe / Netherlands / North Brabant	2020-03-10	Dutch COVID-19 response team	Erasmus Medical Center	David Nieuwenhuijse et al
EPI_ISL_415501	Netherlands/NoordBrabant_44/2020	Europe / Netherlands / North Brabant	2020-03-11	Dutch COVID-19 response team	Erasmus Medical Center	David Nieuwenhuijse et al
EPI_ISL_415502	Netherlands/NoordBrabant_45/2020	Europe / Netherlands / North Brabant	2020-03-09	Dutch COVID-19 response team	Erasmus Medical Center	David Nieuwenhuijse et al
EPI_ISL_415503	Netherlands/NoordBrabant_46/2020	Europe / Netherlands / North Brabant	2020-03-11	Dutch COVID-19 response team	Erasmus Medical Center	David Nieuwenhuijse et al
EPI_ISL_415505	Netherlands/NoordBrabant_48/2020	Europe / Netherlands / North Brabant	2020-03-11	Dutch COVID-19 response team	Erasmus Medical Center	David Nieuwenhuijse et al
EPI_ISL_415506	Netherlands/NoordBrabant_49/2020	Europe / Netherlands / North Brabant	2020-03-11	Dutch COVID-19 response team	Erasmus Medical Center	David Nieuwenhuijse et al
EPI_ISL_415508	Netherlands/NoordBrabant_52/2020	Europe / Netherlands / North Brabant	2020-03-09	Dutch COVID-19 response team	Erasmus Medical Center	David Nieuwenhuijse et al
EPI_ISL_415510	Netherlands/NoordBrabant_54/2020	Europe / Netherlands / North Brabant	2020-03-09	Dutch COVID-19 response team	Erasmus Medical Center	David Nieuwenhuijse et al
EPI_ISL_415511	Netherlands/NoordBrabant_55/2020	Europe / Netherlands / North Brabant	2020-03-09	Dutch COVID-19 response team	Erasmus Medical Center	David Nieuwenhuijse et al
EPI_ISL_415512	Netherlands/NoordBrabant_56/2020	Europe / Netherlands / North Brabant	2020-03-09	Dutch COVID-19 response team	Erasmus Medical Center	David Nieuwenhuijse et al
EPI_ISL_415514	Netherlands/NoordBrabant_58/2020	Europe / Netherlands / North Brabant	2020-03-11	Dutch COVID-19 response team	Erasmus Medical Center	David Nieuwenhuijse et al
EPI_ISL_415515	Netherlands/NoordBrabant_59/2020	Europe / Netherlands / North Brabant	2020-03-11	Dutch COVID-19 response team	Erasmus Medical Center	David Nieuwenhuijse et al
EPI_ISL_415516	Netherlands/NoordBrabant_60/2020	Europe / Netherlands / North Brabant	2020-03-11	Dutch COVID-19 response team	Erasmus Medical Center	David Nieuwenhuijse et al
EPI_ISL_415524	Netherlands/NoordBrabant_68/2020	Europe / Netherlands / North Brabant	2020-03-12	Dutch COVID-19 response team	Erasmus Medical Center	David Nieuwenhuijse et al
EPI_ISL_415525	Netherlands/NoordHolland_3/2020	Europe / Netherlands / North Holland	2020-03-12	Dutch COVID-19 response team	Erasmus Medical Center	David Nieuwenhuijse et al
EPI_ISL_415526	Netherlands/Utrecht_17/2020	Europe / Netherlands / Utrecht	2020-03-10	Dutch COVID-19 response team	Erasmus Medical Center	David Nieuwenhuijse et al
EPI_ISL_415527	Netherlands/Utrecht_18/2020	Europe / Netherlands / Utrecht	2020-03-12	Dutch COVID-19 response team	Erasmus Medical Center	David Nieuwenhuijse et al
EPI_ISL_415529	Netherlands/ZuidHolland_25/2020	Europe / Netherlands / South Holland	2020-03-09	Dutch COVID-19 response team	Erasmus Medical Center	David Nieuwenhuijse et al
EPI_ISL_415530	Netherlands/ZuidHolland_26/2020	Europe / Netherlands / South Holland	2020-03-09	Dutch COVID-19 response team	Erasmus Medical Center	David Nieuwenhuijse et al
EPI_ISL_415531	Netherlands/ZuidHolland_27/2020	Europe / Netherlands / South Holland	2020-03-09	Dutch COVID-19 response team	Erasmus Medical Center	David Nieuwenhuijse et al
EPI_ISL_415532	Netherlands/ZuidHolland_28/2020	Europe / Netherlands / South Holland	2020-03-09	Dutch COVID-19 response team	Erasmus Medical Center	David Nieuwenhuijse et al
EPI_ISL_415533	Netherlands/ZuidHolland_29/2020	Europe / Netherlands / South Holland	2020-03-09	Dutch COVID-19 response team	Erasmus Medical Center	David Nieuwenhuijse et al
EPI_ISL_415534	Netherlands/ZuidHolland_30/2020	Europe / Netherlands / South Holland	2020-03-11	Dutch COVID-19 response team	Erasmus Medical Center	David Nieuwenhuijse et al
EPI_ISL_415535	Netherlands/ZuidHolland_31/2020	Europe / Netherlands / South Holland	2020-03-12	Dutch COVID-19 response team	Erasmus Medical Center	David Nieuwenhuijse et al
EPI_ISL_415539	USA/UT-01/2020	North America / USA / Utah	2020-03-13	Utah Public Health Laboratory	Utah Public Health Laboratory	Erin Young et al
EPI_ISL_415541	USA/UT-03/2020	North America / USA / Utah	2020-03-13	Utah Public Health Laboratory	Utah Public Health Laboratory	Erin Young et al
EPI_ISL_415542	USA/UT-04/2020	North America / USA / Utah	2020-03-13	Utah Public Health Laboratory	Utah Public Health Laboratory	Erin Young et al
EPI_ISL_415543	USA/UT-05/2020	North America / USA / Utah	2020-03-13	Utah Public Health Laboratory	Utah Public Health Laboratory	Erin Young et al
EPI_ISL_415544	USA/UT-06/2020	North America / USA / Utah	2020-03-13	Utah Public Health Laboratory	Utah Public Health Laboratory	Erin Young et al
EPI_ISL_415581	Canada/BC_02421/2020	North America / Canada / British Columbia	2020-03-01	BCCDC Public Health Laboratory	BCCDC Public Health Laboratory	Harrigan et al
EPI_ISL_415583	Canada/BC_40860/2020	North America / Canada / British Columbia	2020-03-03	BCCDC Public Health Laboratory	BCCDC Public Health Laboratory	Harrigan et al
EPI_ISL_415591	USA/WA-UW63/2020	North America / USA / Washington	2020-03-10	UW Virology Lab	UW Virology Lab	Pavitra Roychoudhury et al
EPI_ISL_415592	USA/WA-UW64/2020	North America / USA / Washington	2020-03-09	UW Virology Lab	UW Virology Lab	Pavitra Roychoudhury et al
EPI_ISL_415594	USA/WA-UW66/2020	North America / USA / Washington	2020-03-10	UW Virology Lab	UW Virology Lab	Pavitra Roychoudhury et al
EPI_ISL_415596	USA/WA-UW68/2020	North America / USA / Washington	2020-03-09	UW Virology Lab	UW Virology Lab	Pavitra Roychoudhury et al
EPI_ISL_415597	USA/WA-UW69/2020	North America / USA / Washington / Seattle	2020-03-10	UW Virology Lab	UW Virology Lab	Pavitra Roychoudhury et al
EPI_ISL_415598	USA/WA-UW70/2020	North America / USA / Washington	2020-03-10	UW Virology Lab	UW Virology Lab	Pavitra Roychoudhury et al
EPI_ISL_415601	USA/WA-UW73/2020	North America / USA / Washington	2020-03-10	UW Virology Lab	UW Virology Lab	Pavitra Roychoudhury et al
EPI_ISL_415602	USA/WA-UW74/2020	North America / USA / Washington / Seattle	2020-03-10	UW Virology Lab	UW Virology Lab	Pavitra Roychoudhury et al
EPI_ISL_415603	USA/WA-UW75/2020	North America / USA / Washington / Seattle	2020-03-10	UW Virology Lab	UW Virology Lab	Pavitra Roychoudhury et al
EPI_ISL_415604	USA/WA-UW76/2020	North America / USA / Washington	2020-03-10	UW Virology Lab	UW Virology Lab	Pavitra Roychoudhury et al
EPI_ISL_415606	USA/WA-UW41/2020	North America / USA / Washington	2020-03-08	UW Virology Lab	UW Virology Lab	Pavitra Roychoudhury et al
EPI_ISL_415607	USA/WA-UW42/2020	North America / USA / Washington	2020-03-09	UW Virology Lab	UW Virology Lab	Pavitra Roychoudhury et al
EPI_ISL_415608	USA/WA-UW43/2020	North America / USA / Washington	2020-03-08	UW Virology Lab	UW Virology Lab	Pavitra Roychoudhury et al
EPI_ISL_415609	USA/WA-UW44/2020	North America / USA / Washington	2020-03-08	UW Virology Lab	UW Virology Lab	Pavitra Roychoudhury et al
EPI_ISL_415611	USA/WA-UW46/2020	North America / USA / Washington	2020-03-09	UW Virology Lab	UW Virology Lab	Pavitra Roychoudhury et al
EPI_ISL_415612	USA/WA-UW47/2020	North America / USA / Washington / Seattle	2020-03-09	UW Virology Lab	UW Virology Lab	Pavitra Roychoudhury et al
EPI_ISL_415614	USA/WA-UW49/2020	North America / USA / Washington	2020-03-09	UW Virology Lab	UW Virology Lab	Pavitra Roychoudhury et al
EPI_ISL_415615	USA/WA-UW50/2020	North America / USA / Washington	2020-03-08	UW Virology Lab	UW Virology Lab	Pavitra Roychoudhury et al
EPI_ISL_415616	USA/WA-UW51/2020	North America / USA / Washington	2020-03-08	UW Virology Lab	UW Virology Lab	Pavitra Roychoudhury et al
EPI_ISL_415617	USA/WA-UW52/2020	North America / USA / Washington	2020-03-09	UW Virology Lab	UW Virology Lab	Pavitra Roychoudhury et al
EPI_ISL_415619	USA/WA-UW54/2020	North America / USA / Washington	2020-03-09	UW Virology Lab	UW Virology Lab	Pavitra Roychoudhury et al
EPI_ISL_415620	USA/WA-UW55/2020	North America / USA / Washington	2020-03-09	UW Virology Lab	UW Virology Lab	Pavitra Roychoudhury et al
EPI_ISL_415621	USA/WA-UW56/2020	North America / USA / Washington / Seattle	2020-03-09	UW Virology Lab	UW Virology Lab	Pavitra Roychoudhury et al
EPI_ISL_415622	USA/WA-UW57/2020	North America / USA / Washington	2020-03-09	UW Virology Lab	UW Virology Lab	Pavitra Roychoudhury et al
EPI_ISL_415624	USA/WA-UW59/2020	North America / USA / Washington	2020-03-09	UW Virology Lab	UW Virology Lab	Pavitra Roychoudhury et al
EPI_ISL_415625	USA/WA-UW60/2020	North America / USA / Washington	2020-03-09	UW Virology Lab	UW Virology Lab	Pavitra Roychoudhury et al
EPI_ISL_415626	USA/WA-UW61/2020	North America / USA / Washington	2020-03-10	UW Virology Lab	UW Virology Lab	Pavitra Roychoudhury et al
EPI_ISL_415627	USA/WA-UW62/2020	North America / USA / Washington	2020-03-09	UW Virology Lab	UW Virology Lab	Pavitra Roychoudhury et al
EPI_ISL_415629	Scotland/EDB004/2020	Europe / United Kingdom / Scotland	2020-03-04	Virology Department, Royal Infirmary of Edinburgh, NHS Lothian	Virology Department, Royal Infirmary of Edinburgh, NHS Lothian	McHugh M et al
EPI_ISL_415630	Scotland/CVR07/2020	Europe / United Kingdom / Scotland	2020-03-09	West of Scotland Specialist Virology Centre, NHSGGC	MRC-University of Glasgow Centre for Virus Research	Kathy Smollett et al
EPI_ISL_415631	Scotland/CVR10/2020	Europe / United Kingdom / Scotland	2020-03-10	West of Scotland Specialist Virology Centre, NHSGGC	MRC-University of Glasgow Centre for Virus Research	Kathy Smollett et al
EPI_ISL_415640	Scotland/EDB003/2020	Europe / United Kingdom / Scotland	2020-03-08	Virology Department, Royal Infirmary of Edinburgh, NHS Lothian	Virology Department, Royal Infirmary of Edinburgh, NHS Lothian	McHugh M et al
EPI_ISL_415641	Georgia/Tb-54/2020	Asia / Georgia / Tbilisi	2020-02-27	R. G. Lugar Center for Public Health Research, National Center for Disease Control and Public Health (NCDC) of Georgia.	R. G. Lugar Center for Public Health Research, National Center for Disease Control and Public Health (NCDC) of Georgia.	Nato Kotaria et al
EPI_ISL_415642	Georgia/Tb-477/2020	Asia / Georgia / Tbilisi	2020-03-10	R. G. Lugar Center for Public Health Research, National Center for Disease Control and Public Health (NCDC) of Georgia.	R. G. Lugar Center for Public Health Research, National Center for Disease Control and Public Health (NCDC) of Georgia.	Nato Kotaria et al
EPI_ISL_415643	Georgia/Tb-468/2020	Asia / Georgia / Tbilisi	2020-03-10	R. G. Lugar Center for Public Health Research, National Center for Disease Control and Public Health (NCDC) of Georgia.	R. G. Lugar Center for Public Health Research, National Center for Disease Control and Public Health (NCDC) of Georgia.	Nato Kotaria et al
EPI_ISL_415646	Denmark/SSI-101/2020	Europe / Denmark / Denmark	2020-03-03	Department of Virus and Microbiological Special diagnostics, Statens Serum Institut, Copenhagen, Denmark.	ViFU	Morten Rasmussen et al
EPI_ISL_415648	Denmark/SSI-104/2020	Europe / Denmark / Denmark	2020-03-03	Department of Virus and Microbiological Special diagnostics, Statens Serum Institut, Copenhagen, Denmark.	ViFU	Morten Rasmussen et al
EPI_ISL_415649	France/HF2039/2020	Europe / France / Hauts de France / Crépy en Valois	2020-03-05	unknown	National Reference Center for Viruses of Respiratory Infections, Institut Pasteur, Paris	Mélnie Albert et al
EPI_ISL_415650	France/IDF2075/2020	Europe / France / Ile de France	2020-03-02	Hôpital Instruction des Armées - BEGIN	National Reference Center for Viruses of Respiratory Infections, Institut Pasteur, Paris	Mélnie Albert et al
EPI_ISL_415651	France/BFC2094/2020	Europe / France / Bourgogne-France-Comté / Montreux-Chateau	2020-03-05	Unknown	National Reference Center for Viruses of Respiratory Infections, Institut Pasteur, Paris	Mélnie Albert et al
EPI_ISL_415652	France/BFC2147/2020	Europe / France / Bourgogne-France-Comté / Thise	2020-03-05	unknown	National Reference Center for Viruses of Respiratory Infections, Institut Pasteur, Paris	Mélnie Albert et al
EPI_ISL_415654	France/HF2174/2020	Europe / France / Hauts de France / Compiègne	2020-03-09	Centre Hospitalier Compiègne Laboratoire de Biologie	National Reference Center for Viruses of Respiratory Infections, Institut Pasteur, Paris	Mélnie Albert et al
EPI_ISL_415658	Chile/Santiago_op2d1/2020	South America / Chile / Santiago	2020-03-06	Laboratory of Molecular Virology, Pontificia Universidad Católica de Chile	MSHS Pathogen Surveillance Program	Rafael A. Medina et al
EPI_ISL_415660	Chile/Santiago_op3d1/2020	South America / Chile / Santiago	2020-03-07	Laboratory of Molecular Virology, Pontificia Universidad Católica de Chile	MSHS Pathogen Surveillance Program	Rafael A. Medina et al
EPI_ISL_415661	Chile/Santiago_op4d1/2020	South America / Chile / Santiago	2020-03-08	Laboratory of Molecular Virology, Pontificia Universidad Católica de Chile	MSHS Pathogen Surveillance Program	Rafael A. Medina et al
EPI_ISL_415698	Switzerland/GR-HUG-2988/2020	Europe / Switzerland / Graubünden	2020-02-27	University Hospitals of Geneva Laboratory of Virology	University Hospitals of Geneva Laboratory of Virology	Laubscher F. et al
EPI_ISL_415699	Switzerland/GR-HUG-3043/2020	Europe / Switzerland / Graubünden	2020-02-27	University Hospitals of Geneva Laboratory of Virology	University Hospitals of Geneva Laboratory of Virology	Laubscher F. et al
EPI_ISL_415700	Switzerland/GE-HUG-1402/2020	Europe / Switzerland / Geneva	2020-02-28	University Hospitals of Geneva Laboratory of Virology	University Hospitals of Geneva Laboratory of Virology	Laubscher F. et al
EPI_ISL_415701	Switzerland/BS-HUG-0914/2020	Europe / Switzerland / Basel-Stadt	2020-03-02	University Hospitals of Geneva Laboratory of Virology	University Hospitals of Geneva Laboratory of Virology	Laubscher F. et al
EPI_ISL_415702	Switzerland/SZ-HUG-1417/2020	Europe / Switzerland / Schwyz	2020-03-02	University Hospitals of Geneva Laboratory of Virology	University Hospitals of Geneva Laboratory of Virology	Laubscher F. et al
EPI_ISL_415703	Switzerland/TI-HUG-2045/2020	Europe / Switzerland / Ticino	2020-03-01	University Hospitals of Geneva Laboratory of Virology	University Hospitals of Geneva Laboratory of Virology	Laubscher F. et al
EPI_ISL_415704	Switzerland/BE-HUG-2536/2020	Europe / Switzerland / Bern	2020-03-04	University Hospitals of Geneva Laboratory of Virology	University Hospitals of Geneva Laboratory of Virology	Laubscher F. et al
EPI_ISL_415705	Switzerland/GE-HUG-4135/2020	Europe / Switzerland / Geneva	2020-03-06	University Hospitals of Geneva Laboratory of Virology	University Hospitals of Geneva Laboratory of Virology	Laubscher F. et al
EPI_ISL_415706	Switzerland/GE-HUG-06207/2020	Europe / Switzerland / Geneva	2020-03-06	University Hospitals of Geneva Laboratory of Virology	University Hospitals of Geneva Laboratory of Virology	Laubscher F. et al
EPI_ISL_415707	Switzerland/GE-HUG-6679/2020	Europe / Switzerland / Geneva	2020-03-08	University Hospitals of Geneva Laboratory of Virology	University Hospitals of Geneva Laboratory of Virology	Laubscher F. et al
EPI_ISL_415708	Switzerland/GE-HUG-4984/2020	Europe / Switzerland / Geneva	2020-03-07	University Hospitals of Geneva Laboratory of Virology	University Hospitals of Geneva Laboratory of Virology	Laubscher F. et al
EPI_ISL_415709	Hangzhou/ZJU-01/2020	Asia / China / Zhejiang / Hangzhou	2020-01-25	State Key Laboratory for Diagnosis and Treatment of Infectious Diseases, National Clinical Research Center for Infectious Diseases, First Affiliated Hospital, Zhejiang University School of Medicine, Hangzhou, China. 310003	State Key Laboratory for Diagnosis and Treatment of Infectious Diseases, National Clinical Research Center for Infectious Diseases, First Affiliated Hospital, Zhejiang University School of Medicine, Hangzhou, China. 310003	Hangping Yao et al
EPI_ISL_415710	Russia/StPetersburg-3524/2020	Europe / Russia / Saint-Petersburg	2020-03-15	WHO National Influenza Centre Russian Federation	WHO National Influenza Centre Russian Federation	Andrey Komissarov et al
EPI_ISL_415711	Hangzhou/ZJU-05/2020	Asia / China / Zhejiang / Hangzhou	2020-01-22	State Key Laboratory for Diagnosis and Treatment of Infectious Diseases, National Clinical Research Center for Infectious Diseases, First Affiliated Hospital, Zhejiang University School of Medicine, Hangzhou, China. 310003	State Key Laboratory for Diagnosis and Treatment of Infectious Diseases, National Clinical Research Center for Infectious Diseases, First Affiliated Hospital, Zhejiang University School of Medicine, Hangzhou, China. 310003	Hangping Yao et al
EPI_ISL_415741	Taiwan/CGMH-CGU-03/2020	Asia / Taiwan / Taiwan / Taoyuan	2020-02-26	Laboratory Medicine	Department of Laboratory Medicine, Lin-Kou Chang Gung Memorial Hospital, Taoyuan, Taiwan	Kuo-Chien Tsao et al
EPI_ISL_415742	Taiwan/CGMH-CGU-04/2020	Asia / Taiwan / Taiwan / Taoyuan	2020-02-27	Laboratory Medicine	Department of Laboratory Medicine, Lin-Kou Chang Gung Memorial Hospital, Taoyuan, Taiwan	Kuo-Chien Tsao et al
EPI_ISL_415743	Taiwan/CGMH-CGU-05/2020	Asia / Taiwan / Taiwan / Taoyuan	2020-02-27	Laboratory Medicine	Department of Laboratory Medicine, Lin-Kou Chang Gung Memorial Hospital, Taoyuan, Taiwan	Kuo-Chien Tsao et al
EPI_ISL_415787	Peru/LIM-010/2020	South America / Peru / Lima	2020-03-10	Laboratorio de Referencia Nacional de Virus Respiratorio. Instituto Nacional de Salud. Peru	Laboratorio de Referencia Nacional de Biotecnologia y Biologia Molecular.Instituto Nacional de Salud.Peru	Carlos Padilla Rojas et al
EPI_ISL_415920	Wales/PHW32/2020	Europe / United Kingdom / Wales	2020-03-12	Wales Specialist Virology Centre	Public Health Wales Microbiology Cardiff	Catherine Moore et al
EPI_ISL_416024	Wales/PHW35/2020	Europe / United Kingdom / Wales	2020-03-11	Wales Specialist Virology Centre	Public Health Wales Microbiology Cardiff	Catherine Moore et al
EPI_ISL_416028	Brazil/SP-07/2020	South America / Brazil / São Paulo / São Paulo	2020-03-03	National Influenza Center - Instituto Adolfo Lutz	Instituto Adolfo Lutz, Interdiciplinary Procedures Center, Strategic Laboratory	Claudio Tavares Sacchi et al
EPI_ISL_416029	Brazil/SP-08/2020	South America / Brazil / São Paulo / São Paulo	2020-03-04	Laboiratório Fleury	Instituto Adolfo Lutz, Interdiciplinary Procedures Center, Strategic Laboratory	Claudio Tavares Sacchi et al
EPI_ISL_416031	Brazil/SP-09/2020	South America / Brazil / São Paulo / São Paulo	2020-03-04	National Influenza Center - Instituto Adolfo Lutz	Instituto Adolfo Lutz, Interdiciplinary Procedures Center, Strategic Laboratory	Claudio Tavares Sacchi et al
EPI_ISL_416032	Brazil/SP-10/2020	South America / Brazil / Distrito Federal / Brasilia	2020-03-04	National Influenza Center - Instituto Adolfo Lutz	Instituto Adolfo Lutz, Interdiciplinary Procedures Center, Strategic Laboratory	Claudio Tavares Sacchi et al
EPI_ISL_416033	Brazil/SP-11/2020	South America / Brazil / São Paulo / São Paulo	2020-03-03	Hospital Israelita Albert Einstein	Instituto Adolfo Lutz, Interdiciplinary Procedures Center, Strategic Laboratory	Claudio Tavares Sacchi et al
EPI_ISL_416034	Brazil/SP-12/2020	South America / Brazil / São Paulo / São Paulo	2020-03-04	Hospital Israelita Albert Einstein	Instituto Adolfo Lutz, Interdiciplinary Procedures Center, Strategic Laboratory	Claudio Tavares Sacchi et al
EPI_ISL_416035	Brazil/SP-13/2020	South America / Brazil / São Paulo / São Paulo	2020-03-05	National Influenza Center - Instituto Adolfo Lutz	Instituto Adolfo Lutz, Interdiciplinary Procedures Center, Strategic Laboratory	Claudio Tavares Sacchi et al
EPI_ISL_416036	Brazil/SP-14/2020	South America / Brazil / São Paulo / São Paulo	2020-03-05	National Influenza Center - Instituto Adolfo Lutz	Instituto Adolfo Lutz, Interdiciplinary Procedures Center, Strategic Laboratory	Claudio Tavares Sacchi et al
EPI_ISL_416042	Hangzhou/ZJU-02/2020	Asia / China / Zhejiang / Hangzhou	2020-01-26	State Key Laboratory for Diagnosis and Treatment of Infectious Diseases, National Clinical Research Center for Infectious Diseases, First Affiliated Hospital, Zhejiang University School of Medicine, Hangzhou, China. 310003	State Key Laboratory for Diagnosis and Treatment of Infectious Diseases, National Clinical Research Center for Infectious Diseases, First Affiliated Hospital, Zhejiang University School of Medicine, Hangzhou, China. 310003	Hangping Yao et al
EPI_ISL_416044	Hangzhou/ZJU-03/2020	Asia / China / Zhejiang / Hangzhou	2020-01-25	State Key Laboratory for Diagnosis and Treatment of Infectious Diseases, National Clinical Research Center for Infectious Diseases, First Affiliated Hospital, Zhejiang University School of Medicine, Hangzhou, China 310003	State Key Laboratory for Diagnosis and Treatment of Infectious Diseases, National Clinical Research Center for Infectious Diseases, First Affiliated Hospital, Zhejiang University School of Medicine, Hangzhou, China 310003	Hangping Yao et al
EPI_ISL_416046	Hangzhou/ZJU-04/2020	Asia / China / Zhejiang / Hangzhou	2020-01-24	State Key Laboratory for Diagnosis and Treatment of Infectious Diseases, National Clinical Research Center for Infectious Diseases, First Affiliated Hospital, Zhejiang University School of Medicine, Hangzhou, China 310003	State Key Laboratory for Diagnosis and Treatment of Infectious Diseases, National Clinical Research Center for Infectious Diseases, First Affiliated Hospital, Zhejiang University School of Medicine, Hangzhou, China 310003	Hangping Yao et al
EPI_ISL_416047	Hangzhou/ZJU-06/2020	Asia / China / Zhejiang / Hangzhou	2020-02-02	State Key Laboratory for Diagnosis and Treatment of Infectious Diseases, National Clinical Research Center for Infectious Diseases, First Affiliated Hospital, Zhejiang University School of Medicine, Hangzhou, China 310003	State Key Laboratory for Diagnosis and Treatment of Infectious Diseases, National Clinical Research Center for Infectious Diseases, First Affiliated Hospital, Zhejiang University School of Medicine, Hangzhou, China 310003	Hangping Yao et al
EPI_ISL_416140	Denmark/SSI-05/2020	Europe / Denmark / Copenhagen	2020-03-02	Department of Virus and Microbiological Special diagnostics, Statens Serum Institut, Copenhagen, Denmark.	Statens Serum Institute	Morten Rasmussen et al
EPI_ISL_416141	Denmark/SSI-09/2020	Europe / Denmark / Copenhagen	2020-03-03	Department of Virus and Microbiological Special diagnostics, Statens Serum Institut, Copenhagen, Denmark.	Statens Serum Institute	Morten Rasmussen et al
EPI_ISL_416142	Denmark/SSI-01/2020	Europe / Denmark / Copenhagen	2020-02-26	Department of Virus and Microbiological Special diagnostics, Statens Serum Institut, Copenhagen, Denmark.	Statens Serum Institute	Morten Rasmussen et al
EPI_ISL_416143	Denmark/SSI-02/2020	Europe / Denmark / Copenhagen	2020-02-28	Department of Virus and Microbiological Special diagnostics, Statens Serum Institut, Copenhagen, Denmark.	ViFU	Morten Rasmussen et al
EPI_ISL_416144	Denmark/SSI-03/2020	Europe / Denmark / Copenhagen	2020-03-01	Department of Virus and Microbiological Special diagnostics, Statens Serum Institut, Copenhagen, Denmark.	ViFU	Morten Rasmussen et al
EPI_ISL_416153	Denmark/SSI-04/2020	Europe / Denmark / Copenhagen	2020-03-02	Department of Virus and Microbiological Special diagnostics, Statens Serum Institut, Copenhagen, Denmark.	ViFU	Morten Rasmussen et al
EPI_ISL_416316	Shanghai/SH0002/2020	Asia / China / Shanghai	2020-01-25	Shanghai Public Health Clinical Center, Shanghai Medical College, Fudan University	National Research Center for Translational Medicine (Shanghai), Ruijin Hospital affiliated to Shanghai Jiao Tong University School of Medicine & Shanghai Public Health Clinical Center	Shengyue Wang et al
EPI_ISL_416317	Shanghai/SH0003/2020	Asia / China / Shanghai	2020-01-25	Shanghai Public Health Clinical Center, Shanghai Medical College, Fudan University	National Research Center for Translational Medicine (Shanghai), Ruijin Hospital affiliated to Shanghai Jiao Tong University School of Medicine & Shanghai Public Health Clinical Center	Shengyue Wang et al
EPI_ISL_416318	Shanghai/SH0004/2020	Asia / China / Shanghai	2020-01-28	Shanghai Public Health Clinical Center, Shanghai Medical College, Fudan University	National Research Center for Translational Medicine (Shanghai), Ruijin Hospital affiliated to Shanghai Jiao Tong University School of Medicine & Shanghai Public Health Clinical Center	Shengyue Wang et al
EPI_ISL_416320	Shanghai/SH0007/2020	Asia / China / Shanghai	2020-01-28	Shanghai Public Health Clinical Center, Shanghai Medical College, Fudan University	National Research Center for Translational Medicine (Shanghai), Ruijin Hospital affiliated to Shanghai Jiao Tong University School of Medicine & Shanghai Public Health Clinical Center	Shengyue Wang et al
EPI_ISL_416321	Shanghai/SH0008/2020	Asia / China / Shanghai	2020-01-28	Shanghai Public Health Clinical Center, Shanghai Medical College, Fudan University	National Research Center for Translational Medicine (Shanghai), Ruijin Hospital affiliated to Shanghai Jiao Tong University School of Medicine & Shanghai Public Health Clinical Center	Shengyue Wang et al
EPI_ISL_416322	Shanghai/SH0009/2020	Asia / China / Shanghai	2020-01-29	Shanghai Public Health Clinical Center, Shanghai Medical College, Fudan University	National Research Center for Translational Medicine (Shanghai), Ruijin Hospital affiliated to Shanghai Jiao Tong University School of Medicine & Shanghai Public Health Clinical Center	Shengyue Wang et al
EPI_ISL_416323	Shanghai/SH0010/2020	Asia / China / Shanghai	2020-01-29	Shanghai Public Health Clinical Center, Shanghai Medical College, Fudan University	National Research Center for Translational Medicine (Shanghai), Ruijin Hospital affiliated to Shanghai Jiao Tong University School of Medicine & Shanghai Public Health Clinical Center	Shengyue Wang et al
EPI_ISL_416325	Shanghai/SH0012/2020	Asia / China / Shanghai	2020-02-02	Shanghai Public Health Clinical Center, Shanghai Medical College, Fudan University	National Research Center for Translational Medicine (Shanghai), Ruijin Hospital affiliated to Shanghai Jiao Tong University School of Medicine & Shanghai Public Health Clinical Center	Shengyue Wang et al
EPI_ISL_416326	Shanghai/SH0013/2020	Asia / China / Shanghai	2020-01-30	Shanghai Public Health Clinical Center, Shanghai Medical College, Fudan University	National Research Center for Translational Medicine (Shanghai), Ruijin Hospital affiliated to Shanghai Jiao Tong University School of Medicine & Shanghai Public Health Clinical Center	Shengyue Wang et al
EPI_ISL_416330	Shanghai/SH0021/2020	Asia / China / Shanghai	2020-02-02	Shanghai Public Health Clinical Center, Shanghai Medical College, Fudan University	National Research Center for Translational Medicine (Shanghai), Ruijin Hospital affiliated to Shanghai Jiao Tong University School of Medicine & Shanghai Public Health Clinical Center	Shengyue Wang et al
EPI_ISL_416331	Shanghai/SH0022/2020	Asia / China / Shanghai	2020-01-30	Shanghai Public Health Clinical Center, Shanghai Medical College, Fudan University	National Research Center for Translational Medicine (Shanghai), Ruijin Hospital affiliated to Shanghai Jiao Tong University School of Medicine & Shanghai Public Health Clinical Center	Shengyue Wang et al
EPI_ISL_416332	Shanghai/SH0023/2020	Asia / China / Shanghai	2020-01-30	Shanghai Public Health Clinical Center, Shanghai Medical College, Fudan University	National Research Center for Translational Medicine (Shanghai), Ruijin Hospital affiliated to Shanghai Jiao Tong University School of Medicine & Shanghai Public Health Clinical Center	Shengyue Wang et al
EPI_ISL_416335	Shanghai/SH0026/2020	Asia / China / Shanghai	2020-02-02	Shanghai Public Health Clinical Center, Shanghai Medical College, Fudan University	National Research Center for Translational Medicine (Shanghai), Ruijin Hospital affiliated to Shanghai Jiao Tong University School of Medicine & Shanghai Public Health Clinical Center	Shengyue Wang et al
EPI_ISL_416336	Shanghai/SH0027/2020	Asia / China / Shanghai	2020-02-01	Shanghai Public Health Clinical Center, Shanghai Medical College, Fudan University	National Research Center for Translational Medicine (Shanghai), Ruijin Hospital affiliated to Shanghai Jiao Tong University School of Medicine & Shanghai Public Health Clinical Center	Shengyue Wang et al
EPI_ISL_416338	Shanghai/SH0029/2020	Asia / China / Shanghai	2020-02-01	Shanghai Public Health Clinical Center, Shanghai Medical College, Fudan University	National Research Center for Translational Medicine (Shanghai), Ruijin Hospital affiliated to Shanghai Jiao Tong University School of Medicine & Shanghai Public Health Clinical Center	Shengyue Wang et al
EPI_ISL_416339	Shanghai/SH0030/2020	Asia / China / Shanghai	2020-02-03	Shanghai Public Health Clinical Center, Shanghai Medical College, Fudan University	National Research Center for Translational Medicine (Shanghai), Ruijin Hospital affiliated to Shanghai Jiao Tong University School of Medicine & Shanghai Public Health Clinical Center	Shengyue Wang et al
EPI_ISL_416341	Shanghai/SH0032/2020	Asia / China / Shanghai	2020-02-01	Shanghai Public Health Clinical Center, Shanghai Medical College, Fudan University	National Research Center for Translational Medicine (Shanghai), Ruijin Hospital affiliated to Shanghai Jiao Tong University School of Medicine & Shanghai Public Health Clinical Center	Shengyue Wang et al
EPI_ISL_416352	Shanghai/SH0043/2020	Asia / China / Shanghai	2020-01-30	Shanghai Public Health Clinical Center, Shanghai Medical College, Fudan University	National Research Center for Translational Medicine (Shanghai), Ruijin Hospital affiliated to Shanghai Jiao Tong University School of Medicine & Shanghai Public Health Clinical Center	Shengyue Wang et al
EPI_ISL_416353	Shanghai/SH0044/2020	Asia / China / Shanghai	2020-02-04	Shanghai Public Health Clinical Center, Shanghai Medical College, Fudan University	National Research Center for Translational Medicine (Shanghai), Ruijin Hospital affiliated to Shanghai Jiao Tong University School of Medicine & Shanghai Public Health Clinical Center	Shengyue Wang et al
EPI_ISL_416361	Shanghai/SH0053/2020	Asia / China / Shanghai	2020-02-01	Shanghai Public Health Clinical Center, Shanghai Medical College, Fudan University	National Research Center for Translational Medicine (Shanghai), Ruijin Hospital affiliated to Shanghai Jiao Tong University School of Medicine & Shanghai Public Health Clinical Center	Shengyue Wang et al
EPI_ISL_416362	Shanghai/SH0054/2020	Asia / China / Shanghai	2020-02-02	Shanghai Public Health Clinical Center, Shanghai Medical College, Fudan University	National Research Center for Translational Medicine (Shanghai), Ruijin Hospital affiliated to Shanghai Jiao Tong University School of Medicine & Shanghai Public Health Clinical Center	Shengyue Wang et al
EPI_ISL_416363	Shanghai/SH0055/2020	Asia / China / Shanghai	2020-02-08	Shanghai Public Health Clinical Center, Shanghai Medical College, Fudan University	National Research Center for Translational Medicine (Shanghai), Ruijin Hospital affiliated to Shanghai Jiao Tong University School of Medicine & Shanghai Public Health Clinical Center	Shengyue Wang et al
EPI_ISL_416367	Shanghai/SH0060/2020	Asia / China / Shanghai	2020-02-01	Shanghai Public Health Clinical Center, Shanghai Medical College, Fudan University	National Research Center for Translational Medicine (Shanghai), Ruijin Hospital affiliated to Shanghai Jiao Tong University School of Medicine & Shanghai Public Health Clinical Center	Shengyue Wang et al
EPI_ISL_416373	Shanghai/SH0070/2020	Asia / China / Shanghai	2020-02-07	Shanghai Public Health Clinical Center, Shanghai Medical College, Fudan University	National Research Center for Translational Medicine (Shanghai), Ruijin Hospital affiliated to Shanghai Jiao Tong University School of Medicine & Shanghai Public Health Clinical Center	Shengyue Wang et al
EPI_ISL_416376	Shanghai/SH0073/2020	Asia / China / Shanghai	2020-02-05	Shanghai Public Health Clinical Center, Shanghai Medical College, Fudan University	National Research Center for Translational Medicine (Shanghai), Ruijin Hospital affiliated to Shanghai Jiao Tong University School of Medicine & Shanghai Public Health Clinical Center	Shengyue Wang et al
EPI_ISL_416377	Shanghai/SH0074/2020	Asia / China / Shanghai	2020-02-07	Shanghai Public Health Clinical Center, Shanghai Medical College, Fudan University	National Research Center for Translational Medicine (Shanghai), Ruijin Hospital affiliated to Shanghai Jiao Tong University School of Medicine & Shanghai Public Health Clinical Center	Shengyue Wang et al
EPI_ISL_416380	Shanghai/SH0077/2020	Asia / China / Shanghai	2020-02-09	Shanghai Public Health Clinical Center, Shanghai Medical College, Fudan University	National Research Center for Translational Medicine (Shanghai), Ruijin Hospital affiliated to Shanghai Jiao Tong University School of Medicine & Shanghai Public Health Clinical Center	Shengyue Wang et al
EPI_ISL_416381	Shanghai/SH0079/2020	Asia / China / Shanghai	2020-02-01	Shanghai Public Health Clinical Center, Shanghai Medical College, Fudan University	National Research Center for Translational Medicine (Shanghai), Ruijin Hospital affiliated to Shanghai Jiao Tong University School of Medicine & Shanghai Public Health Clinical Center	Shengyue Wang et al
EPI_ISL_416382	Shanghai/SH0080/2020	Asia / China / Shanghai	2020-02-08	Shanghai Public Health Clinical Center, Shanghai Medical College, Fudan University	National Research Center for Translational Medicine (Shanghai), Ruijin Hospital affiliated to Shanghai Jiao Tong University School of Medicine & Shanghai Public Health Clinical Center	Shengyue Wang et al
EPI_ISL_416390	Shanghai/SH0094/2020	Asia / China / Shanghai	2020-01-31	Shanghai Public Health Clinical Center, Shanghai Medical College, Fudan University	National Research Center for Translational Medicine (Shanghai), Ruijin Hospital affiliated to Shanghai Jiao Tong University School of Medicine & Shanghai Public Health Clinical Center	Shengyue Wang et al
EPI_ISL_416393	Shanghai/SH0101/2020	Asia / China / Shanghai	2020-02-09	Shanghai Public Health Clinical Center, Shanghai Medical College, Fudan University	National Research Center for Translational Medicine (Shanghai), Ruijin Hospital affiliated to Shanghai Jiao Tong University School of Medicine & Shanghai Public Health Clinical Center	Shengyue Wang et al
EPI_ISL_416394	Shanghai/SH0102/2020	Asia / China / Shanghai	2020-02-14	Shanghai Public Health Clinical Center, Shanghai Medical College, Fudan University	National Research Center for Translational Medicine (Shanghai), Ruijin Hospital affiliated to Shanghai Jiao Tong University School of Medicine & Shanghai Public Health Clinical Center	Shengyue Wang et al
EPI_ISL_416397	Shanghai/SH0107/2020	Asia / China / Shanghai	2020-02-02	Shanghai Public Health Clinical Center, Shanghai Medical College, Fudan University	National Research Center for Translational Medicine (Shanghai), Ruijin Hospital affiliated to Shanghai Jiao Tong University School of Medicine & Shanghai Public Health Clinical Center	Shengyue Wang et al
EPI_ISL_416398	Shanghai/SH0109/2020	Asia / China / Shanghai	2020-02-02	Shanghai Public Health Clinical Center, Shanghai Medical College, Fudan University	National Research Center for Translational Medicine (Shanghai), Ruijin Hospital affiliated to Shanghai Jiao Tong University School of Medicine & Shanghai Public Health Clinical Center	Shengyue Wang et al
EPI_ISL_416399	Shanghai/SH0110/2020	Asia / China / Shanghai	2020-02-13	Shanghai Public Health Clinical Center, Shanghai Medical College, Fudan University	National Research Center for Translational Medicine (Shanghai), Ruijin Hospital affiliated to Shanghai Jiao Tong University School of Medicine & Shanghai Public Health Clinical Center	Shengyue Wang et al
EPI_ISL_416401	Shanghai/SH0114/2020	Asia / China / Shanghai	2020-02-02	Shanghai Public Health Clinical Center, Shanghai Medical College, Fudan University	National Research Center for Translational Medicine (Shanghai), Ruijin Hospital affiliated to Shanghai Jiao Tong University School of Medicine & Shanghai Public Health Clinical Center	Shengyue Wang et al
EPI_ISL_416402	Shanghai/SH0115/2020	Asia / China / Shanghai	2020-02-11	Shanghai Public Health Clinical Center, Shanghai Medical College, Fudan University	National Research Center for Translational Medicine (Shanghai), Ruijin Hospital affiliated to Shanghai Jiao Tong University School of Medicine & Shanghai Public Health Clinical Center	Shengyue Wang et al
EPI_ISL_416403	Shanghai/SH0117/2020	Asia / China / Shanghai	2020-02-02	Shanghai Public Health Clinical Center, Shanghai Medical College, Fudan University	National Research Center for Translational Medicine (Shanghai), Ruijin Hospital affiliated to Shanghai Jiao Tong University School of Medicine & Shanghai Public Health Clinical Center	Shengyue Wang et al
EPI_ISL_416404	Shanghai/SH0119/2020	Asia / China / Shanghai	2020-02-09	Shanghai Public Health Clinical Center, Shanghai Medical College, Fudan University	National Research Center for Translational Medicine (Shanghai), Ruijin Hospital affiliated to Shanghai Jiao Tong University School of Medicine & Shanghai Public Health Clinical Center	Shengyue Wang et al
EPI_ISL_416405	Shanghai/SH0121/2020	Asia / China / Shanghai	2020-02-02	Shanghai Public Health Clinical Center, Shanghai Medical College, Fudan University	National Research Center for Translational Medicine (Shanghai), Ruijin Hospital affiliated to Shanghai Jiao Tong University School of Medicine & Shanghai Public Health Clinical Center	Shengyue Wang et al
EPI_ISL_416407	Shanghai/SH0126/2020	Asia / China / Shanghai	2020-02-15	Shanghai Public Health Clinical Center, Shanghai Medical College, Fudan University	National Research Center for Translational Medicine (Shanghai), Ruijin Hospital affiliated to Shanghai Jiao Tong University School of Medicine & Shanghai Public Health Clinical Center	Shengyue Wang et al
EPI_ISL_416411	Australia/VIC03/2020	Oceania / Australia / Victoria / Melbourne	2020-01-25	Victorian Infectious Diseases Reference Laboratory (VIDRL)	Victorian Infectious Diseases Reference Laboratory and Microbiological Diagnostic Unit Public Health Laboratory, Doherty Institute	Caly L. et al
EPI_ISL_416412	Australia/VIC04/2020	Oceania / Australia / Victoria / Melbourne	2020-03-02	Victorian Infectious Diseases Reference Laboratory (VIDRL)	Victorian Infectious Diseases Reference Laboratory and Microbiological Diagnostic Unit Public Health Laboratory, Doherty Institute	Caly L. et al
EPI_ISL_416415	Australia/VIC07/2020	Oceania / Australia / Victoria / Melbourne	2020-02-08	Victorian Infectious Diseases Reference Laboratory (VIDRL)	Victorian Infectious Diseases Reference Laboratory and Microbiological Diagnostic Unit Public Health Laboratory, Doherty Institute	Caly L. et al
EPI_ISL_416425	Hangzhou/ZJU-07/2020	Asia / China / Zhejiang / Hangzhou	2020-02-03	State Key Laboratory for Diagnosis and Treatment of Infectious Diseases, National Clinical Research Center for Infectious Diseases, First Affiliated Hospital, Zhejiang University School of Medicine, Hangzhou, China 310003	State Key Laboratory for Diagnosis and Treatment of Infectious Diseases, National Clinical Research Center for Infectious Diseases, First Affiliated Hospital, Zhejiang University School of Medicine, Hangzhou, China 310003	Hangping Yao et al
EPI_ISL_416426	Hungary/mbl1/2020	Europe / Hungary / Central Hungary / Budapest	2020-03-17	Virological Research Group, Szentágothai Research Centre, University of Pécs	Bioinformatics Research Group, Szentágothai Research Centre, University of Pécs	Péter Urbán et al
EPI_ISL_416427	Vietnam/38142/2020	Asia / Vietnam / Thanh Hoa	2020-01-24	National Influenza Center, National Institute of Hygiene and Epidemiology (NIHE)	National Influenza Center, National Institute of Hygiene and Epidemiology (NIHE)	Le Quynh Mai et al
EPI_ISL_416428	Vietnam/39607/2020	Asia / Vietnam / Quangninh	2020-03-07	National Influenza Center, National Institute of Hygiene and Epidemiology (NIHE)	National Influenza Center, National Institute of Hygiene and Epidemiology (NIHE)	Le Quynh Mai et al
EPI_ISL_416429	Vietnam/CM99/2020	Asia / Vietnam / Vinhphuc	2020-02-11	National Influenza Center, National Institute of Hygiene and Epidemiology (NIHE)	National Influenza Center, National Institute of Hygiene and Epidemiology (NIHE)	Le Quynh Mai et al
EPI_ISL_416430	Vietnam/CM295/2020	Asia / Vietnam / Red River Delta / Hanoi	2020-03-06	National Influenza Center, National Institute of Hygiene and Epidemiology (NIHE)	National Influenza Center, National Institute of Hygiene and Epidemiology (NIHE)	Le Quynh Mai et al
EPI_ISL_416431	Vietnam/CM296/2020	Asia / Vietnam / Red River Delta / Hanoi	2020-03-06	National Influenza Center, National Institute of Hygiene and Epidemiology (NIHE)	National Influenza Center, National Institute of Hygiene and Epidemiology (NIHE)	Le Quynh Mai et al
EPI_ISL_416432	SaudiArabia/KAIMRC-Alghoribi/2020	Asia / Saudi Arabia / Riyadh	2020-03-07	Clinical Microbiology Lab	Infectious Disease Research Department, King Abdullah International Medical Research Center (KAIMRC)	Majed Alghoribi et al
EPI_ISL_416433	USA/WA-UW77/2020	North America / USA / Washington	2020-03-10	UW Virology Lab	UW Virology Lab	Pavitra Roychoudhury et al
EPI_ISL_416434	USA/WA-UW78/2020	North America / USA / Washington	2020-03-10	UW Virology Lab	UW Virology Lab	Pavitra Roychoudhury et al
EPI_ISL_416435	USA/WA-UW79/2020	North America / USA / Washington	2020-03-10	UW Virology Lab	UW Virology Lab	Pavitra Roychoudhury et al
EPI_ISL_416436	USA/WA-UW80/2020	North America / USA / Washington	2020-03-10	UW Virology Lab	UW Virology Lab	Pavitra Roychoudhury et al
EPI_ISL_416437	USA/WA-UW81/2020	North America / USA / Washington	2020-03-10	UW Virology Lab	UW Virology Lab	Pavitra Roychoudhury et al
EPI_ISL_416438	USA/WA-UW82/2020	North America / USA / Washington	2020-03-10	UW Virology Lab	UW Virology Lab	Pavitra Roychoudhury et al
EPI_ISL_416439	USA/WA-UW83/2020	North America / USA / Washington	2020-03-10	UW Virology Lab	UW Virology Lab	Pavitra Roychoudhury et al
EPI_ISL_416440	USA/WA-UW84/2020	North America / USA / Washington	2020-03-10	UW Virology Lab	UW Virology Lab	Pavitra Roychoudhury et al
EPI_ISL_416441	USA/WA-UW85/2020	North America / USA / Washington	2020-03-10	UW Virology Lab	UW Virology Lab	Pavitra Roychoudhury et al
EPI_ISL_416442	USA/WA-UW86/2020	North America / USA / Washington	2020-03-10	UW Virology Lab	UW Virology Lab	Pavitra Roychoudhury et al
EPI_ISL_416443	USA/WA-UW87/2020	North America / USA / Washington	2020-03-10	UW Virology Lab	UW Virology Lab	Pavitra Roychoudhury et al
EPI_ISL_416444	USA/WA-UW88/2020	North America / USA / Washington	2020-03-10	UW Virology Lab	UW Virology Lab	Pavitra Roychoudhury et al
EPI_ISL_416445	USA/WA-UW89/2020	North America / USA / Washington	2020-03-10	UW Virology Lab	UW Virology Lab	Pavitra Roychoudhury et al
EPI_ISL_416446	USA/WA-UW90/2020	North America / USA / Washington	2020-03-10	UW Virology Lab	UW Virology Lab	Pavitra Roychoudhury et al
EPI_ISL_416447	USA/WA-UW91/2020	North America / USA / Washington	2020-03-10	UW Virology Lab	UW Virology Lab	Pavitra Roychoudhury et al
EPI_ISL_416448	USA/WA-UW92/2020	North America / USA / Washington	2020-03-11	UW Virology Lab	UW Virology Lab	Pavitra Roychoudhury et al
EPI_ISL_416451	USA/WA-UW95/2020	North America / USA / Washington	2020-03-10	UW Virology Lab	UW Virology Lab	Pavitra Roychoudhury et al
EPI_ISL_416452	USA/WA-UW96/2020	North America / USA / Washington	2020-03-10	UW Virology Lab	UW Virology Lab	Pavitra Roychoudhury et al
EPI_ISL_416455	USA/WA-UW38/2020	North America / USA / Washington	2020-03-07	UW Virology Lab	UW Virology Lab	Pavitra Roychoudhury et al
EPI_ISL_416456	USA/WA-UW39/2020	North America / USA / Washington	2020-03-06	UW Virology Lab	UW Virology Lab	Pavitra Roychoudhury et al
EPI_ISL_416457	USA/CA-MG0987/2020	North America / USA / California / San Diego County	2020-03-18	Andersen Lab, The Scripps Research Institute	Andersen Lab, The Scripps Research Institute	Mark Zeller et al
EPI_ISL_416460	USA/WA-S5/2020	North America / USA / Washington / King County	2020-02-29	Seattle Flu Study	Seattle Flu Study	Chu et al et al
EPI_ISL_416461	USA/WA-S6/2020	North America / USA / Washington / King County	2020-02-29	Seattle Flu Study	Seattle Flu Study	Chu et al et al
EPI_ISL_416465	USA/WA-S10/2020	North America / USA / Washington / King County	2020-02-29	Seattle Flu Study	Seattle Flu Study	Chu et al et al
EPI_ISL_416466	USA/WA-S11/2020	North America / USA / Washington / King County	2020-03-03	Seattle Flu Study	Seattle Flu Study	Chu et al et al
EPI_ISL_416467	Belgium/MTR-03021/2020	Europe / Belgium / Leuven / Holsbeek	2020-03-02	KU Leuven, Clinical and Epidemiological Virology	KU Leuven, Clinical and Epidemiological Virology	Bert Vanmechelen et al
EPI_ISL_416468	Belgium/GMH-03022/2020	Europe / Belgium / Leuven / Holsbeek	2020-03-02	KU Leuven, Clinical and Epidemiological Virology	KU Leuven, Clinical and Epidemiological Virology	Bert Vanmechelen et al
EPI_ISL_416469	Belgium/SN-03031/2020	Europe / Belgium / Leuven / Kessel-Lo	2020-03-03	KU Leuven, Clinical and Epidemiological Virology	KU Leuven, Clinical and Epidemiological Virology	Bert Vanmechelen et al
EPI_ISL_416470	Belgium/DB-03023/2020	Europe / Belgium / Huy / Couthuin	2020-03-02	KU Leuven, Clinical and Epidemiological Virology	KU Leuven, Clinical and Epidemiological Virology	Bert Vanmechelen et al
EPI_ISL_416471	Belgium/DBD-03024/2020	Europe / Belgium / Leuven / Kessel-Lo	2020-03-02	KU Leuven, Clinical and Epidemiological Virology	KU Leuven, Clinical and Epidemiological Virology	Bert Vanmechelen et al
EPI_ISL_416472	Belgium/UMF-03025/2020	Europe / Belgium / Leuven / Kessel-Lo	2020-03-02	KU Leuven, Clinical and Epidemiological Virology	KU Leuven, Clinical and Epidemiological Virology	Bert Vanmechelen et al
EPI_ISL_416473	Hangzhou/ZJU-08/2020	Asia / China / Zhejiang / Hangzhou	2020-01-26	State Key Laboratory for Diagnosis and Treatment of Infectious Diseases, National Clinical Research Center for Infectious Diseases, First Affiliated Hospital, Zhejiang University School of Medicine, Hangzhou, China 310003	State Key Laboratory for Diagnosis and Treatment of Infectious Diseases, National Clinical Research Center for Infectious Diseases, First Affiliated Hospital, Zhejiang University School of Medicine, Hangzhou, China 310003	Hangping Yao et al
EPI_ISL_416474	Hangzhou/ZJU-09/2020	Asia / China / Zhejiang / Hangzhou	2020-01-28	State Key Laboratory for Diagnosis and Treatment of Infectious Diseases, National Clinical Research Center for Infectious Diseases, First Affiliated Hospital, Zhejiang University School of Medicine, Hangzhou, China 310003	State Key Laboratory for Diagnosis and Treatment of Infectious Diseases, National Clinical Research Center for Infectious Diseases, First Affiliated Hospital, Zhejiang University School of Medicine, Hangzhou, China 310003	Hangping Yao et al
EPI_ISL_416475	Belgium/DBA-03032/2020	Europe / Belgium / Leuven	2020-03-03	KU Leuven, Clinical and Epidemiological Virology	KU Leuven, Clinical and Epidemiological Virology	Bert Vanmechelen et al
EPI_ISL_416476	Belgium/MTR-03026/2020	Europe / Belgium / Leuven / Holsbeek	2020-03-02	KU Leuven, Clinical and Epidemiological Virology	KU Leuven, Clinical and Epidemiological Virology	Bert Vanmechelen et al
EPI_ISL_416477	Georgia/Tb-390/2020	Asia / Georgia / Tbilisi	2020-03-08	R. G. Lugar Center for Public Health Research, National Center for Disease Control and Public Health (NCDC) of Georgia.	R. G. Lugar Center for Public Health Research, National Center for Disease Control and Public Health (NCDC) of Georgia.	Marine Murtskhvaladze et al
EPI_ISL_416478	Georgia/Tb-673/2020	Asia / Georgia / Tbilisi	2020-03-14	R. G. Lugar Center for Public Health Research, National Center for Disease Control and Public Health (NCDC) of Georgia.	R. G. Lugar Center for Public Health Research, National Center for Disease Control and Public Health (NCDC) of Georgia.	Marine Murtskhvaladze et al
EPI_ISL_416479	Georgia/Tb-273/2020	Asia / Georgia / Tbilisi	2020-03-05	R. G. Lugar Center for Public Health Research, National Center for Disease Control and Public Health (NCDC) of Georgia.	R. G. Lugar Center for Public Health Research, National Center for Disease Control and Public Health (NCDC) of Georgia.	Marine Murtskhvaladze et al
EPI_ISL_416480	Georgia/Tb-537/2020	Asia / Georgia / Tbilisi	2020-03-11	R. G. Lugar Center for Public Health Research, National Center for Disease Control and Public Health (NCDC) of Georgia.	R. G. Lugar Center for Public Health Research, National Center for Disease Control and Public Health (NCDC) of Georgia.	Ann Machablishvili et al
EPI_ISL_416481	Georgia/Tb-712/2020	Asia / Georgia / Tbilisi	2020-03-16	R. G. Lugar Center for Public Health Research, National Center for Disease Control and Public Health (NCDC) of Georgia.	R. G. Lugar Center for Public Health Research, National Center for Disease Control and Public Health (NCDC) of Georgia.	Gvantsa Chanturia et al
EPI_ISL_416482	Georgia/Tb/2020	Asia / Georgia / Tbilisi	2020-03-13	R. G. Lugar Center for Public Health Research, National Center for Disease Control and Public Health (NCDC) of Georgia.	R. G. Lugar Center for Public Health Research, National Center for Disease Control and Public Health (NCDC) of Georgia.	Adam Kotorashvili et al
EPI_ISL_416487	Spain/VC-FISABIO-8/2020	Europe / Spain / Comunitat Valenciana / Valencia	2020-03-04	Servicio de Microbiología. Consorcio Hospital General Universitario de Valencia	Sequencing and Bioinformatics Service and Molecular Epidemiology Research Group. FISABIO-Public Health	Giuseppe D'Auria et al
EPI_ISL_416488	Poland/PL_P1/2020	Europe / Poland / Zielonogorskie	2020-03-03	ViroGenetics - BSL3 Laboratory of Virology; Human Genome Variation Research Group & Genomics Centre MCB; Bioinformatics Research Group Department of Virology	ViroGenetics - BSL3 Laboratory of Virology; Human Genome Variation Research Group & Genomics Centre MCB; Bioinformatics Research Group Department of Virology	Aleksandra Milewska et al
EPI_ISL_416489	USA/WI-UW-02/2020	North America / USA / Wisconsin / Dane County	2020-03-15	University of Wisconsin-Madison AIDS Vaccine Research Laboratories	University of Wisconsin-Madison AIDS Vaccine Research Laboratories	Gage Moreno et al
EPI_ISL_416491	USA/WI-UW-04/2020	North America / USA / Wisconsin / Dane County	2020-03-15	University of Wisconsin-Madison AIDS Vaccine Research Laboratories	University of Wisconsin-Madison AIDS Vaccine Research Laboratories	Gage Moreno et al
EPI_ISL_416492	USA/WI-UW-05/2020	North America / USA / Wisconsin / Dane County	2020-03-15	University of Wisconsin-Madison AIDS Vaccine Research Laboratories	University of Wisconsin-Madison AIDS Vaccine Research Laboratories	Gage Moreno et al
EPI_ISL_416493	France/HF2196/2020	Europe / France / Hauts de France / Chateau-Thierry	2020-03-08	CH Jean de Navarre Laboratoire de Biologie	National Reference Center for Viruses of Respiratory Infections, Institut Pasteur, Paris	Mélnie Albert et al
EPI_ISL_416494	France/N2223/2020	Europe / France / Normandie / Rouen	2020-03-04	Centre Hositalier Universitaire de Rouen Laboratoire de Virologie	National Reference Center for Viruses of Respiratory Infections, Institut Pasteur, Paris	Mélnie Albert et al
EPI_ISL_416495	France/HF2234/2020	Europe / France / Hauts de France / Compiègne	2020-03-10	Centre Hospitalier Compiègne Laboratoire de Biologie	National Reference Center for Viruses of Respiratory Infections, Institut Pasteur, Paris	Mélnie Albert et al
EPI_ISL_416496	France/HF2237/2020	Europe / France / Hauts de France / Compiègne	2020-03-10	Centre Hospitalier Compiègne Laboratoire de Biologie	National Reference Center for Viruses of Respiratory Infections, Institut Pasteur, Paris	Mélnie Albert et al
EPI_ISL_416497	France/HF2239/2020	Europe / France / Hauts de France / Compiègne	2020-03-10	Centre Hospitalier Compiègne Laboratoire de Biologie	National Reference Center for Viruses of Respiratory Infections, Institut Pasteur, Paris	Mélnie Albert et al
EPI_ISL_416498	France/IDF2256/2020	Europe / France / Ile de France / Garches	2020-03-11	Institut Médico légal- Hop R. Poincaré	National Reference Center for Viruses of Respiratory Infections, Institut Pasteur, Paris	Mélnie Albert et al
EPI_ISL_416499	France/IDF2278/2020	Europe / France / Ile de France / Longjumeau	2020-03-11	LABM GH nord Essonne	National Reference Center for Viruses of Respiratory Infections, Institut Pasteur, Paris	Mélnie Albert et al
EPI_ISL_416502	France/B2330/2020	Europe / France / Bretagne / Rennes	2020-02-26	CHRU Pontchaillou - Laboratoire de Virologie	National Reference Center for Viruses of Respiratory Infections, Institut Pasteur, Paris	Mélnie Albert et al
EPI_ISL_416503	France/B2334/2020	Europe / France / Bretagne / Rennes	2020-03-01	CHRU Pontchaillou - Laboratoire de Virologie	National Reference Center for Viruses of Respiratory Infections, Institut Pasteur, Paris	Mélnie Albert et al
EPI_ISL_416505	France/B2336/2020	Europe / France / Bretagne / Rennes	2020-03-02	CHRU Pontchaillou - Laboratoire de Virologie	National Reference Center for Viruses of Respiratory Infections, Institut Pasteur, Paris	Mélnie Albert et al
EPI_ISL_416506	France/B2337/2020	Europe / France / Bretagne / Rennes	2020-03-03	CHRU Pontchaillou - Laboratoire de Virologie	National Reference Center for Viruses of Respiratory Infections, Institut Pasteur, Paris	Mélnie Albert et al
EPI_ISL_416507	France/B2340/2020	Europe / France / Bretagne / Rennes	2020-03-05	CHRU Pontchaillou - Laboratoire de Virologie	National Reference Center for Viruses of Respiratory Infections, Institut Pasteur, Paris	Mélnie Albert et al
EPI_ISL_416509	France/B2344/2020	Europe / France / Bretagne / Rennes	2020-03-06	CHRU Pontchaillou - Laboratoire de Virologie	National Reference Center for Viruses of Respiratory Infections, Institut Pasteur, Paris	Mélnie Albert et al
EPI_ISL_416510	France/B2346/2020	Europe / France / Bretagne / Rennes	2020-03-06	CHRU Pontchaillou - Laboratoire de Virologie	National Reference Center for Viruses of Respiratory Infections, Institut Pasteur, Paris	Mélnie Albert et al
EPI_ISL_416511	France/B2348/2020	Europe / France / Bretagne / Rennes	2020-03-07	CHRU Pontchaillou - Laboratoire de Virologie	National Reference Center for Viruses of Respiratory Infections, Institut Pasteur, Paris	Mélnie Albert et al
EPI_ISL_416512	France/B2349/2020	Europe / France / Bretagne / Rennes	2020-03-07	CHRU Pontchaillou - Laboratoire de Virologie	National Reference Center for Viruses of Respiratory Infections, Institut Pasteur, Paris	Mélnie Albert et al
EPI_ISL_416513	France/B2351/2020	Europe / France / Bretagne / Rennes	2020-03-07	CHRU Pontchaillou - Laboratoire de Virologie	National Reference Center for Viruses of Respiratory Infections, Institut Pasteur, Paris	Mélnie Albert et al
EPI_ISL_416519	NewZealand/20VR0189/2020	Oceania / New Zealand / Auckland	2020-03-02	Auckland Hospital	Institute of Environmental Science and Research (ESR)	Matt Storey et al
EPI_ISL_416521	SaudiArabia/SCDC-3321/2020	Asia / Saudi Arabia / Saudi Arabia	2020-03-10	Public Health Laboratory	Public Health Laboratory, Saudi CDC	Albarrag et al
EPI_ISL_416522	SaudiArabia/SCDC-3324/2020	Asia / Saudi Arabia / Saudi Arabia	2020-03-10	Public Health Laboratory, Saudi CDC	Public Health Laboratory, Saudi CDC	Albarrag et al
EPI_ISL_416523	USA/WI-UW-03/2020	North America / USA / Wisconsin / Dane County	2020-03-14	University of Wisconsin-Madison AIDS Vaccine Research Laboratories	University of Wisconsin-Madison AIDS Vaccine Research Laboratories	Gage Moreno et al
EPI_ISL_416524	Japan/SMU-0311S2/2020	Asia / Japan / Saitama	2020-03-11	Saitama Medical University Hospital	Saitama Medical University	Kazuo Imai et al
EPI_ISL_416525	Japan/SMU-0311S3/2020	Asia / Japan / Saitama	2020-03-11	Saitama Medical University	Saitama Medical University	Kazuo Imai et al
EPI_ISL_416538	NewZealand/20VR0275/2020	Oceania / New Zealand / Wellington	2020-03-15	Wellington Hospital	Institute of Environmental Science and Research (ESR)	Wellington SCL et al
EPI_ISL_416539	NewZealand/20VR0276/2020	Oceania / New Zealand / Wellington	2020-03-15	Wellington Hospital	Institute of Environmental Science and Research (ESR)	Matt Storey et al
EPI_ISL_416541	Kuwait/KU09/2020	Asia / Kuwait / Kuwait / Dasman	2020-03-02	Dasman Diabetes Institute and Virology Laboratory Ministry of Health	Dasman Diabetes Institute	Fahd Al-Mulla et al
EPI_ISL_416542	Kuwait/KU17/2020	Asia / Kuwait / Kuwait / Dasman	2020-03-02	Dasman Diabetes Institute	Dasman Diabetes Institute	Fahd Al-Mulla et al
EPI_ISL_416565	Japan/DP0005/2020	Asia / Japan / Japan	2020-02-15	Japanese Quarantine Stations	Pathogen Genomics Center, National Institute of Infectious Diseases	Tsuyoshi Sekizuka et al
EPI_ISL_416566	Japan/DP0027/2020	Asia / Japan / Japan	2020-02-15	Japanese Quarantine Stations	Pathogen Genomics Center, National Institute of Infectious Diseases	Tsuyoshi Sekizuka et al
EPI_ISL_416567	Japan/DP0037/2020	Asia / Japan / Japan	2020-02-15	Japanese Quarantine Stations	Pathogen Genomics Center, National Institute of Infectious Diseases	Tsuyoshi Sekizuka et al
EPI_ISL_416569	Japan/DP0059/2020	Asia / Japan / Japan	2020-02-15	Japanese Quarantine Stations	Pathogen Genomics Center, National Institute of Infectious Diseases	Tsuyoshi Sekizuka et al
EPI_ISL_416570	Japan/DP0065/2020	Asia / Japan / Japan	2020-02-15	Japanese Quarantine Stations	Pathogen Genomics Center, National Institute of Infectious Diseases	Tsuyoshi Sekizuka et al
EPI_ISL_416571	Japan/DP0077/2020	Asia / Japan / Japan	2020-02-15	Japanese Quarantine Stations	Pathogen Genomics Center, National Institute of Infectious Diseases	Tsuyoshi Sekizuka et al
EPI_ISL_416572	Japan/DP0078/2020	Asia / Japan / Japan	2020-02-15	Japanese Quarantine Stations	Pathogen Genomics Center, National Institute of Infectious Diseases	Tsuyoshi Sekizuka et al
EPI_ISL_416573	Japan/DP0104/2020	Asia / Japan / Japan	2020-02-15	Japanese Quarantine Stations	Pathogen Genomics Center, National Institute of Infectious Diseases	Tsuyoshi Sekizuka et al
EPI_ISL_416574	Japan/DP0107/2020	Asia / Japan / Japan	2020-02-15	Japanese Quarantine Stations	Pathogen Genomics Center, National Institute of Infectious Diseases	Tsuyoshi Sekizuka et al
EPI_ISL_416575	Japan/DP0121/2020	Asia / Japan / Japan	2020-02-15	Japanese Quarantine Stations	Pathogen Genomics Center, National Institute of Infectious Diseases	Tsuyoshi Sekizuka et al
EPI_ISL_416576	Japan/DP0133/2020	Asia / Japan / Japan	2020-02-15	Japanese Quarantine Stations	Pathogen Genomics Center, National Institute of Infectious Diseases	Tsuyoshi Sekizuka et al
EPI_ISL_416577	Japan/DP0134/2020	Asia / Japan / Japan	2020-02-15	Japanese Quarantine Stations	Pathogen Genomics Center, National Institute of Infectious Diseases	Tsuyoshi Sekizuka et al
EPI_ISL_416578	Japan/DP0152/2020	Asia / Japan / Japan	2020-02-15	Japanese Quarantine Stations	Pathogen Genomics Center, National Institute of Infectious Diseases	Tsuyoshi Sekizuka et al
EPI_ISL_416579	Japan/DP0158/2020	Asia / Japan / Japan	2020-02-15	Japanese Quarantine Stations	Pathogen Genomics Center, National Institute of Infectious Diseases	Tsuyoshi Sekizuka et al
EPI_ISL_416580	Japan/DP0184/2020	Asia / Japan / Japan	2020-02-15	Japanese Quarantine Stations	Pathogen Genomics Center, National Institute of Infectious Diseases	Tsuyoshi Sekizuka et al
EPI_ISL_416581	Japan/DP0190/2020	Asia / Japan / Japan	2020-02-15	Japanese Quarantine Stations	Pathogen Genomics Center, National Institute of Infectious Diseases	Tsuyoshi Sekizuka et al
EPI_ISL_416582	Japan/DP0191/2020	Asia / Japan / Japan	2020-02-15	Japanese Quarantine Stations	Pathogen Genomics Center, National Institute of Infectious Diseases	Tsuyoshi Sekizuka et al
EPI_ISL_416583	Japan/DP0196/2020	Asia / Japan / Japan	2020-02-15	Japanese Quarantine Stations	Pathogen Genomics Center, National Institute of Infectious Diseases	Tsuyoshi Sekizuka et al
EPI_ISL_416584	Japan/DP0200/2020	Asia / Japan / Japan	2020-02-15	Japanese Quarantine Stations	Pathogen Genomics Center, National Institute of Infectious Diseases	Tsuyoshi Sekizuka et al
EPI_ISL_416585	Japan/DP0236/2020	Asia / Japan / Japan	2020-02-16	Japanese Quarantine Stations	Pathogen Genomics Center, National Institute of Infectious Diseases	Tsuyoshi Sekizuka et al
EPI_ISL_416586	Japan/DP0274/2020	Asia / Japan / Japan	2020-02-16	Japanese Quarantine Stations	Pathogen Genomics Center, National Institute of Infectious Diseases	Tsuyoshi Sekizuka et al
EPI_ISL_416587	Japan/DP0278/2020	Asia / Japan / Japan	2020-02-16	Japanese Quarantine Stations	Pathogen Genomics Center, National Institute of Infectious Diseases	Tsuyoshi Sekizuka et al
EPI_ISL_416588	Japan/DP0286/2020	Asia / Japan / Japan	2020-02-16	Japanese Quarantine Stations	Pathogen Genomics Center, National Institute of Infectious Diseases	Tsuyoshi Sekizuka et al
EPI_ISL_416589	Japan/DP0287/2020	Asia / Japan / Japan	2020-02-16	Japanese Quarantine Stations	Pathogen Genomics Center, National Institute of Infectious Diseases	Tsuyoshi Sekizuka et al
EPI_ISL_416590	Japan/DP0289/2020	Asia / Japan / Japan	2020-02-16	Japanese Quarantine Stations	Pathogen Genomics Center, National Institute of Infectious Diseases	Tsuyoshi Sekizuka et al
EPI_ISL_416591	Japan/DP0290/2020	Asia / Japan / Japan	2020-02-16	Japanese Quarantine Stations	Pathogen Genomics Center, National Institute of Infectious Diseases	Tsuyoshi Sekizuka et al
EPI_ISL_416592	Japan/DP0294/2020	Asia / Japan / Japan	2020-02-16	Japanese Quarantine Stations	Pathogen Genomics Center, National Institute of Infectious Diseases	Tsuyoshi Sekizuka et al
EPI_ISL_416593	Japan/DP0311/2020	Asia / Japan / Japan	2020-02-16	Japanese Quarantine Stations	Pathogen Genomics Center, National Institute of Infectious Diseases	Tsuyoshi Sekizuka et al
EPI_ISL_416594	Japan/DP0319/2020	Asia / Japan / Japan	2020-02-16	Japanese Quarantine Stations	Pathogen Genomics Center, National Institute of Infectious Diseases	Tsuyoshi Sekizuka et al
EPI_ISL_416595	Japan/DP0328/2020	Asia / Japan / Japan	2020-02-16	Japanese Quarantine Stations	Pathogen Genomics Center, National Institute of Infectious Diseases	Tsuyoshi Sekizuka et al
EPI_ISL_416596	Japan/DP0344/2020	Asia / Japan / Japan	2020-02-16	Japanese Quarantine Stations	Pathogen Genomics Center, National Institute of Infectious Diseases	Tsuyoshi Sekizuka et al
EPI_ISL_416597	Japan/DP0346/2020	Asia / Japan / Japan	2020-02-16	Japanese Quarantine Stations	Pathogen Genomics Center, National Institute of Infectious Diseases	Tsuyoshi Sekizuka et al
EPI_ISL_416598	Japan/DP0357/2020	Asia / Japan / Japan	2020-02-16	Japanese Quarantine Stations	Pathogen Genomics Center, National Institute of Infectious Diseases	Tsuyoshi Sekizuka et al
EPI_ISL_416599	Japan/DP0361/2020	Asia / Japan / Japan	2020-02-16	Japanese Quarantine Stations	Pathogen Genomics Center, National Institute of Infectious Diseases	Tsuyoshi Sekizuka et al
EPI_ISL_416600	Japan/DP0438/2020	Asia / Japan / Japan	2020-02-16	Japanese Quarantine Stations	Pathogen Genomics Center, National Institute of Infectious Diseases	Tsuyoshi Sekizuka et al
EPI_ISL_416601	Japan/DP0457/2020	Asia / Japan / Japan	2020-02-16	Japanese Quarantine Stations	Pathogen Genomics Center, National Institute of Infectious Diseases	Tsuyoshi Sekizuka et al
EPI_ISL_416603	Japan/DP0464/2020	Asia / Japan / Japan	2020-02-16	Japanese Quarantine Stations	Pathogen Genomics Center, National Institute of Infectious Diseases	Tsuyoshi Sekizuka et al
EPI_ISL_416604	Japan/DP0476/2020	Asia / Japan / Japan	2020-02-16	Japanese Quarantine Stations	Pathogen Genomics Center, National Institute of Infectious Diseases	Tsuyoshi Sekizuka et al
EPI_ISL_416605	Japan/DP0481/2020	Asia / Japan / Japan	2020-02-16	Japanese Quarantine Stations	Pathogen Genomics Center, National Institute of Infectious Diseases	Tsuyoshi Sekizuka et al
EPI_ISL_416606	Japan/DP0482/2020	Asia / Japan / Japan	2020-02-16	Japanese Quarantine Stations	Pathogen Genomics Center, National Institute of Infectious Diseases	Tsuyoshi Sekizuka et al
EPI_ISL_416607	Japan/DP0543/2020	Asia / Japan / Japan	2020-02-17	Japanese Quarantine Stations	Pathogen Genomics Center, National Institute of Infectious Diseases	Tsuyoshi Sekizuka et al
EPI_ISL_416608	Japan/DP0544/2020	Asia / Japan / Japan	2020-02-17	Japanese Quarantine Stations	Pathogen Genomics Center, National Institute of Infectious Diseases	Tsuyoshi Sekizuka et al
EPI_ISL_416609	Japan/DP0568/2020	Asia / Japan / Japan	2020-02-17	Japanese Quarantine Stations	Pathogen Genomics Center, National Institute of Infectious Diseases	Tsuyoshi Sekizuka et al
EPI_ISL_416610	Japan/DP0588/2020	Asia / Japan / Japan	2020-02-17	Japanese Quarantine Stations	Pathogen Genomics Center, National Institute of Infectious Diseases	Tsuyoshi Sekizuka et al
EPI_ISL_416611	Japan/DP0644/2020	Asia / Japan / Japan	2020-02-17	Japanese Quarantine Stations	Pathogen Genomics Center, National Institute of Infectious Diseases	Tsuyoshi Sekizuka et al
EPI_ISL_416612	Japan/DP0645/2020	Asia / Japan / Japan	2020-02-17	Japanese Quarantine Stations	Pathogen Genomics Center, National Institute of Infectious Diseases	Tsuyoshi Sekizuka et al
EPI_ISL_416613	Japan/DP0654/2020	Asia / Japan / Japan	2020-02-17	Japanese Quarantine Stations	Pathogen Genomics Center, National Institute of Infectious Diseases	Tsuyoshi Sekizuka et al
EPI_ISL_416614	Japan/DP0687/2020	Asia / Japan / Japan	2020-02-17	Japanese Quarantine Stations	Pathogen Genomics Center, National Institute of Infectious Diseases	Tsuyoshi Sekizuka et al
EPI_ISL_416617	Japan/DP0699/2020	Asia / Japan / Japan	2020-02-17	Japanese Quarantine Stations	Pathogen Genomics Center, National Institute of Infectious Diseases	Tsuyoshi Sekizuka et al
EPI_ISL_416619	Japan/DP0703/2020	Asia / Japan / Japan	2020-02-17	Japanese Quarantine Stations	Pathogen Genomics Center, National Institute of Infectious Diseases	Tsuyoshi Sekizuka et al
EPI_ISL_416620	Japan/DP0724/2020	Asia / Japan / Japan	2020-02-17	Japanese Quarantine Stations	Pathogen Genomics Center, National Institute of Infectious Diseases	Tsuyoshi Sekizuka et al
EPI_ISL_416621	Japan/DP0743/2020	Asia / Japan / Japan	2020-02-17	Japanese Quarantine Stations	Pathogen Genomics Center, National Institute of Infectious Diseases	Tsuyoshi Sekizuka et al
EPI_ISL_416622	Japan/DP0752/2020	Asia / Japan / Japan	2020-02-17	Japanese Quarantine Stations	Pathogen Genomics Center, National Institute of Infectious Diseases	Tsuyoshi Sekizuka et al
EPI_ISL_416624	Japan/DP0764/2020	Asia / Japan / Japan	2020-02-17	Japanese Quarantine Stations	Pathogen Genomics Center, National Institute of Infectious Diseases	Tsuyoshi Sekizuka et al
EPI_ISL_416625	Japan/DP0765/2020	Asia / Japan / Japan	2020-02-17	Japanese Quarantine Stations	Pathogen Genomics Center, National Institute of Infectious Diseases	Tsuyoshi Sekizuka et al
EPI_ISL_416627	Japan/DP0785/2020	Asia / Japan / Japan	2020-02-17	Japanese Quarantine Stations	Pathogen Genomics Center, National Institute of Infectious Diseases	Tsuyoshi Sekizuka et al
EPI_ISL_416628	Japan/DP0786/2020	Asia / Japan / Japan	2020-02-17	Japanese Quarantine Stations	Pathogen Genomics Center, National Institute of Infectious Diseases	Tsuyoshi Sekizuka et al
EPI_ISL_416629	Japan/DP0802/2020	Asia / Japan / Japan	2020-02-17	Japanese Quarantine Stations	Pathogen Genomics Center, National Institute of Infectious Diseases	Tsuyoshi Sekizuka et al
EPI_ISL_416630	Japan/DP0803/2020	Asia / Japan / Japan	2020-02-17	Japanese Quarantine Stations	Pathogen Genomics Center, National Institute of Infectious Diseases	Tsuyoshi Sekizuka et al
EPI_ISL_416631	Japan/DP0804/2020	Asia / Japan / Japan	2020-02-17	Japanese Quarantine Stations	Pathogen Genomics Center, National Institute of Infectious Diseases	Tsuyoshi Sekizuka et al
EPI_ISL_416632	Japan/DP0827/2020	Asia / Japan / Japan	2020-02-17	Japanese Quarantine Stations	Pathogen Genomics Center, National Institute of Infectious Diseases	Tsuyoshi Sekizuka et al
EPI_ISL_416633	Japan/DP0880/2020	Asia / Japan / Japan	2020-02-17	Japanese Quarantine Stations	Pathogen Genomics Center, National Institute of Infectious Diseases	Tsuyoshi Sekizuka et al
EPI_ISL_416634	Japan/DP0890/2020	Asia / Japan / Japan	2020-02-17	Japanese Quarantine Stations	Pathogen Genomics Center, National Institute of Infectious Diseases	Tsuyoshi Sekizuka et al
EPI_ISL_416635	USA/WA-UW97/2020	North America / USA / Washington	2020-03-12	UW Virology Lab	UW Virology Lab	Pavitra Roychoudhury et al
EPI_ISL_416636	USA/WA-UW98/2020	North America / USA / Washington	2020-03-12	UW Virology Lab	UW Virology Lab	Pavitra Roychoudhury et al
EPI_ISL_416637	USA/WA-UW99/2020	North America / USA / Washington	2020-03-12	UW Virology Lab	UW Virology Lab	Pavitra Roychoudhury et al
EPI_ISL_416638	USA/WA-UW100/2020	North America / USA / Washington	2020-03-12	UW Virology Lab	UW Virology Lab	Pavitra Roychoudhury et al
EPI_ISL_416639	USA/WA-UW101/2020	North America / USA / Washington	2020-03-10	UW Virology Lab	UW Virology Lab	Pavitra Roychoudhury et al
EPI_ISL_416641	USA/WA-UW103/2020	North America / USA / Washington	2020-03-11	UW Virology Lab	UW Virology Lab	Pavitra Roychoudhury et al
EPI_ISL_416642	USA/WA-UW104/2020	North America / USA / Washington	2020-03-11	UW Virology Lab	UW Virology Lab	Pavitra Roychoudhury et al
EPI_ISL_416643	USA/WA-UW105/2020	North America / USA / Washington	2020-03-11	UW Virology Lab	UW Virology Lab	Pavitra Roychoudhury et al
EPI_ISL_416644	USA/WA-UW106/2020	North America / USA / Washington	2020-03-11	UW Virology Lab	UW Virology Lab	Pavitra Roychoudhury et al
EPI_ISL_416646	USA/WA-UW108/2020	North America / USA / Washington	2020-03-11	UW Virology Lab	UW Virology Lab	Pavitra Roychoudhury et al
EPI_ISL_416647	USA/WA-UW109/2020	North America / USA / Washington	2020-03-11	UW Virology Lab	UW Virology Lab	Pavitra Roychoudhury et al
EPI_ISL_416648	USA/WA-UW110/2020	North America / USA / Washington	2020-03-11	UW Virology Lab	UW Virology Lab	Pavitra Roychoudhury et al
EPI_ISL_416649	USA/WA-UW111/2020	North America / USA / Washington	2020-03-11	UW Virology Lab	UW Virology Lab	Pavitra Roychoudhury et al
EPI_ISL_416650	USA/WA-UW112/2020	North America / USA / Washington	2020-03-10	UW Virology Lab	UW Virology Lab	Pavitra Roychoudhury et al
EPI_ISL_416651	USA/WA-UW113/2020	North America / USA / Washington	2020-03-11	UW Virology Lab	UW Virology Lab	Pavitra Roychoudhury et al
EPI_ISL_416652	USA/WA-UW114/2020	North America / USA / Washington	2020-03-11	UW Virology Lab	UW Virology Lab	Pavitra Roychoudhury et al
EPI_ISL_416653	USA/WA-UW115/2020	North America / USA / Washington	2020-03-11	UW Virology Lab	UW Virology Lab	Pavitra Roychoudhury et al
EPI_ISL_416654	USA/WA-UW116/2020	North America / USA / Washington	2020-03-11	UW Virology Lab	UW Virology Lab	Pavitra Roychoudhury et al
EPI_ISL_416655	USA/WA-UW117/2020	North America / USA / Washington	2020-03-11	UW Virology Lab	UW Virology Lab	Pavitra Roychoudhury et al
EPI_ISL_416656	USA/WA-UW118/2020	North America / USA / Washington	2020-03-11	UW Virology Lab	UW Virology Lab	Pavitra Roychoudhury et al
EPI_ISL_416657	USA/WA-UW119/2020	North America / USA / Washington	2020-03-11	UW Virology Lab	UW Virology Lab	Pavitra Roychoudhury et al
EPI_ISL_416659	USA/WA-UW121/2020	North America / USA / Washington	2020-03-11	UW Virology Lab	UW Virology Lab	Pavitra Roychoudhury et al
EPI_ISL_416660	USA/WA-UW122/2020	North America / USA / Washington	2020-03-10	UW Virology Lab	UW Virology Lab	Pavitra Roychoudhury et al
EPI_ISL_416661	USA/WA-UW123/2020	North America / USA / Washington	2020-03-12	UW Virology Lab	UW Virology Lab	Pavitra Roychoudhury et al
EPI_ISL_416662	USA/WA-UW124/2020	North America / USA / Washington	2020-03-12	UW Virology Lab	UW Virology Lab	Pavitra Roychoudhury et al
EPI_ISL_416663	USA/WA-UW125/2020	North America / USA / Washington	2020-03-12	UW Virology Lab	UW Virology Lab	Pavitra Roychoudhury et al
EPI_ISL_416664	USA/WA-UW126/2020	North America / USA / Washington	2020-03-12	UW Virology Lab	UW Virology Lab	Pavitra Roychoudhury et al
EPI_ISL_416665	USA/WA-UW127/2020	North America / USA / Washington	2020-03-12	UW Virology Lab	UW Virology Lab	Pavitra Roychoudhury et al
EPI_ISL_416666	USA/WA-UW128/2020	North America / USA / Washington	2020-03-12	UW Virology Lab	UW Virology Lab	Pavitra Roychoudhury et al
EPI_ISL_416667	USA/WA-UW129/2020	North America / USA / Washington	2020-03-12	UW Virology Lab	UW Virology Lab	Pavitra Roychoudhury et al
EPI_ISL_416668	USA/WA-UW130/2020	North America / USA / Washington	2020-03-11	UW Virology Lab	UW Virology Lab	Pavitra Roychoudhury et al
EPI_ISL_416669	USA/WA-UW131/2020	North America / USA / Washington	2020-03-11	UW Virology Lab	UW Virology Lab	Pavitra Roychoudhury et al
EPI_ISL_416671	USA/WA-UW133/2020	North America / USA / Washington	2020-03-12	UW Virology Lab	UW Virology Lab	Pavitra Roychoudhury et al
EPI_ISL_416674	USA/WA-UW136/2020	North America / USA / Washington	2020-03-11	UW Virology Lab	UW Virology Lab	Pavitra Roychoudhury et al
EPI_ISL_416675	USA/WA-UW137/2020	North America / USA / Washington	2020-03-11	UW Virology Lab	UW Virology Lab	Pavitra Roychoudhury et al
EPI_ISL_416676	USA/WA-UW138/2020	North America / USA / Washington	2020-03-11	UW Virology Lab	UW Virology Lab	Pavitra Roychoudhury et al
EPI_ISL_416677	USA/WA-UW139/2020	North America / USA / Washington	2020-03-12	UW Virology Lab	UW Virology Lab	Pavitra Roychoudhury et al
EPI_ISL_416678	USA/WA-UW140/2020	North America / USA / Washington	2020-03-11	UW Virology Lab	UW Virology Lab	Pavitra Roychoudhury et al
EPI_ISL_416679	USA/WA-UW141/2020	North America / USA / Washington	2020-03-11	UW Virology Lab	UW Virology Lab	Pavitra Roychoudhury et al
EPI_ISL_416680	USA/WA-UW142/2020	North America / USA / Washington	2020-03-11	UW Virology Lab	UW Virology Lab	Pavitra Roychoudhury et al
EPI_ISL_416682	USA/WA-UW144/2020	North America / USA / Washington	2020-03-09	UW Virology Lab	UW Virology Lab	Pavitra Roychoudhury et al
EPI_ISL_416683	USA/WA-UW145/2020	North America / USA / Washington	2020-03-15	UW Virology Lab	UW Virology Lab	Pavitra Roychoudhury et al
EPI_ISL_416685	USA/WA-UW147/2020	North America / USA / Washington	2020-03-15	UW Virology Lab	UW Virology Lab	Pavitra Roychoudhury et al
EPI_ISL_416686	USA/WA-UW148/2020	North America / USA / Washington	2020-03-14	UW Virology Lab	UW Virology Lab	Pavitra Roychoudhury et al
EPI_ISL_416687	USA/WA-UW149/2020	North America / USA / Washington	2020-03-14	UW Virology Lab	UW Virology Lab	Pavitra Roychoudhury et al
EPI_ISL_416688	USA/WA-UW150/2020	North America / USA / Washington	2020-03-14	UW Virology Lab	UW Virology Lab	Pavitra Roychoudhury et al
EPI_ISL_416689	USA/WA-UW151/2020	North America / USA / Washington	2020-03-14	UW Virology Lab	UW Virology Lab	Pavitra Roychoudhury et al
EPI_ISL_416690	USA/WA-UW152/2020	North America / USA / Washington	2020-03-13	UW Virology Lab	UW Virology Lab	Pavitra Roychoudhury et al
EPI_ISL_416691	USA/WA-UW153/2020	North America / USA / Washington	2020-03-13	UW Virology Lab	UW Virology Lab	Pavitra Roychoudhury et al
EPI_ISL_416693	USA/WA-UW155/2020	North America / USA / Washington	2020-03-12	UW Virology Lab	UW Virology Lab	Pavitra Roychoudhury et al
EPI_ISL_416694	USA/WA-UW156/2020	North America / USA / Washington	2020-03-13	UW Virology Lab	UW Virology Lab	Pavitra Roychoudhury et al
EPI_ISL_416696	USA/CT-UW158/2020	North America / USA / Connecticut	2020-03-13	UW Virology Lab	UW Virology Lab	Pavitra Roychoudhury et al
EPI_ISL_416697	USA/CT-UW159/2020	North America / USA / Connecticut	2020-03-13	UW Virology Lab	UW Virology Lab	Pavitra Roychoudhury et al
EPI_ISL_416698	USA/WA-UW160/2020	North America / USA / Washington	2020-03-13	UW Virology Lab	UW Virology Lab	Pavitra Roychoudhury et al
EPI_ISL_416700	USA/WA-UW162/2020	North America / USA / Washington	2020-03-13	UW Virology Lab	UW Virology Lab	Pavitra Roychoudhury et al
EPI_ISL_416705	USA/WA-UW167/2020	North America / USA / Washington	2020-03-13	UW Virology Lab	UW Virology Lab	Pavitra Roychoudhury et al
EPI_ISL_416706	USA/WA-UW168/2020	North America / USA / Washington	2020-03-13	UW Virology Lab	UW Virology Lab	Pavitra Roychoudhury et al
EPI_ISL_416707	USA/WA-UW169/2020	North America / USA / Washington	2020-03-14	UW Virology Lab	UW Virology Lab	Pavitra Roychoudhury et al
EPI_ISL_416708	USA/WA-UW170/2020	North America / USA / Washington	2020-03-14	UW Virology Lab	UW Virology Lab	Pavitra Roychoudhury et al
EPI_ISL_416709	USA/WA-UW171/2020	North America / USA / Washington	2020-03-13	UW Virology Lab	UW Virology Lab	Pavitra Roychoudhury et al
EPI_ISL_416710	USA/WA-UW172/2020	North America / USA / Washington	2020-03-13	UW Virology Lab	UW Virology Lab	Pavitra Roychoudhury et al
EPI_ISL_416711	USA/WA-UW173/2020	North America / USA / Washington	2020-03-15	UW Virology Lab	UW Virology Lab	Pavitra Roychoudhury et al
EPI_ISL_416712	USA/WA-UW174/2020	North America / USA / Washington	2020-03-14	UW Virology Lab	UW Virology Lab	Pavitra Roychoudhury et al
EPI_ISL_416713	USA/WA-UW175/2020	North America / USA / Washington	2020-03-15	UW Virology Lab	UW Virology Lab	Pavitra Roychoudhury et al
EPI_ISL_416714	USA/WA-UW176/2020	North America / USA / Washington	2020-03-14	UW Virology Lab	UW Virology Lab	Pavitra Roychoudhury et al
EPI_ISL_416715	USA/WA-UW177/2020	North America / USA / Washington	2020-03-15	UW Virology Lab	UW Virology Lab	Pavitra Roychoudhury et al
EPI_ISL_416716	USA/WA-UW178/2020	North America / USA / Washington	2020-03-13	UW Virology Lab	UW Virology Lab	Pavitra Roychoudhury et al
EPI_ISL_416717	USA/WA-UW179/2020	North America / USA / Washington	2020-03-15	UW Virology Lab	UW Virology Lab	Pavitra Roychoudhury et al
EPI_ISL_416718	USA/WA-UW180/2020	North America / USA / Washington	2020-03-14	UW Virology Lab	UW Virology Lab	Pavitra Roychoudhury et al
EPI_ISL_416721	USA/WA-UW183/2020	North America / USA / Washington	2020-03-13	UW Virology Lab	UW Virology Lab	Pavitra Roychoudhury et al
EPI_ISL_416723	USA/WA-UW185/2020	North America / USA / Washington	2020-03-14	UW Virology Lab	UW Virology Lab	Pavitra Roychoudhury et al
EPI_ISL_416724	USA/WA-UW186/2020	North America / USA / Washington	2020-03-13	UW Virology Lab	UW Virology Lab	Pavitra Roychoudhury et al
EPI_ISL_416725	USA/WA-UW187/2020	North America / USA / Washington	2020-03-13	UW Virology Lab	UW Virology Lab	Pavitra Roychoudhury et al
EPI_ISL_416726	USA/WA-UW188/2020	North America / USA / Washington	2020-03-13	UW Virology Lab	UW Virology Lab	Pavitra Roychoudhury et al
EPI_ISL_416727	USA/WA-UW189/2020	North America / USA / Washington	2020-03-13	UW Virology Lab	UW Virology Lab	Pavitra Roychoudhury et al
EPI_ISL_416728	USA/WA-UW190/2020	North America / USA / Washington	2020-03-13	UW Virology Lab	UW Virology Lab	Pavitra Roychoudhury et al
EPI_ISL_416729	USA/WA-UW191/2020	North America / USA / Washington	2020-03-13	UW Virology Lab	UW Virology Lab	Pavitra Roychoudhury et al
EPI_ISL_416730	England/SHEF-BFCB1/2020	Europe / United Kingdom / England / South Yorkshire	2020-03-03	Virology Department, Sheffield Teaching Hospitals NHS Foundation Trust	Department of Infection, Immunity and Cardiovascular Disease, The Florey Institute, The Medical School, University of Sheffield	Thushan de Silva et al
EPI_ISL_416731	England/SHEF-BFCC0/2020	Europe / United Kingdom / England / Northamtonshire	2020-03-03	Virology Department, Sheffield Teaching Hospitals NHS Foundation Trust	Department of Infection, Immunity and Cardiovascular Disease, The Florey Institute, The Medical School, University of Sheffield	Thushan de Silva et al
EPI_ISL_416732	England/SHEF-BFCDF/2020	Europe / United Kingdom / England / London	2020-03-03	Virology Department, Sheffield Teaching Hospitals NHS Foundation Trust	Department of Infection, Immunity and Cardiovascular Disease, The Florey Institute, The Medical School, University of Sheffield	Thushan de Silva et al
EPI_ISL_416733	England/SHEF-BFCEE/2020	Europe / United Kingdom / England / South Yorkshire	2020-03-07	Virology Department, Sheffield Teaching Hospitals NHS Foundation Trust	Department of Infection, Immunity and Cardiovascular Disease, The Florey Institute, The Medical School, University of Sheffield	Thushan de Silva et al
EPI_ISL_416734	England/SHEF-BFCFD/2020	Europe / United Kingdom / England / South Yorkshire	2020-03-09	Virology Department, Sheffield Teaching Hospitals NHS Foundation Trust	Department of Infection, Immunity and Cardiovascular Disease, The Florey Institute, The Medical School, University of Sheffield	Thushan de Silva et al
EPI_ISL_416740	England/SHEF-BFD54/2020	Europe / United Kingdom / England / South Yorkshire	2020-03-03	Virology Department, Sheffield Teaching Hospitals NHS Foundation Trust	Department of Infection, Immunity and Cardiovascular Disease, The Florey Institute, The Medical School, University of Sheffield	Thushan de Silva et al
EPI_ISL_416742	CzechRepublic/ChVir1630/2020	Europe / Czech Republic / Prague	2020-02-29	NRL for Influenza, Centrum Epidemiology and Microbiology of National Institute of Public Health, Czech Republic	Charite Universitaetsmedizin Berlin, Institute of Virology	Victor M Corman et al
EPI_ISL_416743	CzechRepublic/ChVir1912/2020	Europe / Czech Republic / Prague	2020-03-05	NRL for Influenza, Centrum Epidemiology and Microbiology of National Institute of Public Health, Czech Republic	Charite Universitaetsmedizin Berlin, Institute of Virology	Victor M Corman et al
EPI_ISL_416744	Hungary/mbl49/2020	Europe / Hungary / Baranya	2020-03-20	Virological Research Group, Szentágothai Research Centre	Bioinformatics Research Group, Szentágothai Research Centre	Péter Urbán et al
EPI_ISL_416745	France/Pollionay_1733/2020	Europe / France / Auvergne-Rhône-Alpes	2020-03-10	CNR Virus des Infections Respiratoires - France SUD	CNR Virus des Infections Respiratoires - France SUD	Bal et al
EPI_ISL_416746	France/Valence_425/2020	Europe / France / Auvergne-Rhône-Alpes	2020-03-03	CNR Virus des Infections Respiratoires - France SUD	CNR Virus des Infections Respiratoires - France SUD	Bal et al
EPI_ISL_416747	France/Lyon_487/2020	Europe / France / Auvergne-Rhône-Alpes	2020-03-04	Institut des Agents Infectieux (IAI) Hospices Civils de Lyon	CNR Virus des Infections Respiratoires - France SUD	Bal et al
EPI_ISL_416748	France/Lyon_508/2020	Europe / France / Auvergne-Rhône-Alpes	2020-03-04	Institut des Agents Infectieux (IAI) Hospices Civils de Lyon	CNR Virus des Infections Respiratoires - France SUD	Bal et al
EPI_ISL_416749	France/Valence_532/2020	Europe / France / Auvergne-Rhône-Alpes	2020-03-04	Centre Hospitalier de Valence	CNR Virus des Infections Respiratoires - France SUD	Bal et al
EPI_ISL_416750	France/Lyon_683/2020	Europe / France / Auvergne-Rhône-Alpes	2020-03-06	Institut des Agents Infectieux (IAI) Hospices Civils de Lyon	CNR Virus des Infections Respiratoires - France SUD	Bal et al
EPI_ISL_416751	France/Clermont-Ferrand_651/2020	Europe / France / Auvergne-Rhône-Alpes	2020-03-05	CHU Gabriel Montpied	CNR Virus des Infections Respiratoires - France SUD	Bal et al
EPI_ISL_416752	France/Clermont-Ferrand_650/2020	Europe / France / Auvergne-Rhône-Alpes	2020-03-04	CHU Gabriel Montpied	CNR Virus des Infections Respiratoires - France SUD	Bal et al
EPI_ISL_416753	France/Lyon_06464/2020	Europe / France / Auvergne-Rhône-Alpes	2020-03-06	Institut des Agents Infectieux (IAI) Hospices Civils de Lyon	CNR Virus des Infections Respiratoires - France SUD	Bal et al
EPI_ISL_416754	France/Lyon_06487/2020	Europe / France / Auvergne-Rhône-Alpes	2020-03-06	Institut des Agents Infectieux (IAI) Hospices Civils de Lyon	CNR Virus des Infections Respiratoires - France SUD	Bal et al
EPI_ISL_416756	France/Lyon_06531/2020	Europe / France / Auvergne-Rhône-Alpes	2020-03-06	Institut des Agents Infectieux (IAI) Hospices Civils de Lyon	CNR Virus des Infections Respiratoires - France SUD	Bal et al
EPI_ISL_416757	France/Bourg-en-Bresse_06678/2020	Europe / France / Auvergne-Rhône-Alpes	2020-03-07	Centre Hospitalier de Bourg en Bresse	CNR Virus des Infections Respiratoires - France SUD	Bal et al
EPI_ISL_416758	France/Lyon_0693/2020	Europe / France / Auvergne-Rhône-Alpes	2020-03-08	Institut des Agents Infectieux (IAI) Hospices Civils de Lyon	CNR Virus des Infections Respiratoires - France SUD	Bal et al
EPI_ISL_416829	Malaysia/MKAK-CL-2020-5045/2020	Asia / Malaysia / Selangor	2020-01-24	National Public Health Laboratory	Malaysia Genome Institute	Mohd Noor Mat Isa et al
EPI_ISL_416830	USA/NY-NYUMC2/2020	North America / USA / New York	2020-03-16	NYU Langone Health	Department of Pathology and Medicine, New York University School of Medicine	John Chen et al
EPI_ISL_416831	USA/NY-NYUMC3/2020	North America / USA / New York	2020-03-16	NYU Langone Health	Department of Pathology and Medicine, New York University School of Medicine	John Chen et al
EPI_ISL_416832	USA/NY-NYUMC4/2020	North America / USA / New York	2020-03-16	NYU Langone Health	Department of Pathology and Medicine, New York University School of Medicine	John Chen et al
EPI_ISL_416866	Malaysia/MKAK-CL-2020-5047/2020	Asia / Malaysia / Selangor	2020-01-24	National Public Health Laboratory	Malaysia Genome Institute	Mohd Noor Mat Isa et al
EPI_ISL_416886	Malaysia/MKAK-CL-2020-6430/2020	Asia / Malaysia / Selangor	2020-02-04	National Public Health Laboratory	Malaysia Genome Institute	Mohd Noor Mat Isa et al
EPI_ISL_416907	Malaysia/MKAK-CL-2020-7554/2020	Asia / Malaysia / Selangor	2020-02-06	National Public Health Laboratory	Malaysia Genome Institute	Mohd Noor Mat Isa et al
EPI_ISL_416994	Spain/CL-ISCIII-201437/2020	Europe / Spain / Castilla y Leon	2020-03-04	COMPLEJO ASISTENCIAL UNIVERSITARIO DE BURGOS	Instituto de Salud Carlos III	Iglesias-Caballero et al
EPI_ISL_417004	Belgium/ULG-3000/2020	Europe / Belgium / Liège	2020-03-05	Department of Clinical Microbiology	GIGA Medical Genomics	Durkin Keith et al
EPI_ISL_417007	Spain/GA-ISCIII-201663/2020	Europe / Spain / Galicia	2020-03-07	HOSPITAL SANTA MARIA NAI	Instituto de Salud Carlos III	Iglesias-Caballero et al
EPI_ISL_417009	Belgium/ULG-3665/2020	Europe / Belgium / Liège	2020-03-07	Department of Clinical Microbiology	GIGA Medical Genomics	Durkin Keith et al
EPI_ISL_417010	Spain/MD-ISCIII-201442/2020	Europe / Spain / Madrid	2020-03-04	FUNDACION JIMENEZ DIAZ	Instituto de Salud Carlos III	Iglesias-Caballero et al
EPI_ISL_417014	Belgium/ULG-6216/2020	Europe / Belgium / Liège	2020-03-13	Department of Clinical Microbiology	GIGA Medical Genomics	Durkin Keith et al
EPI_ISL_417015	Belgium/ULG-6457/2020	Europe / Belgium / Liège	2020-03-13	Department of Clinical Microbiology	GIGA Medical Genomics	Durkin Keith et al
EPI_ISL_417017	Belgium/ULG-6638/2020	Europe / Belgium / Liège	2020-03-14	Department of Clinical Microbiology	GIGA Medical Genomics	Durkin Keith et al
EPI_ISL_417018	Belgium/ULG-6670/2020	Europe / Belgium / Liège	2020-03-14	Department of Clinical Microbiology	GIGA Medical Genomics	Durkin Keith et al
EPI_ISL_417019	Belgium/ULG-6754/2020	Europe / Belgium / Liège	2020-03-14	Department of Clinical Microbiology	GIGA Medical Genomics	Durkin Keith et al
EPI_ISL_417020	Belgium/ULG-6939/2020	Europe / Belgium / Liège	2020-03-15	Department of Clinical Microbiology	GIGA Medical Genomics	Durkin Keith et al
EPI_ISL_417021	Belgium/ULG-6942/2020	Europe / Belgium / Liège	2020-03-15	Department of Clinical Microbiology	GIGA Medical Genomics	Durkin Keith et al
EPI_ISL_417022	Belgium/ULG-6948/2020	Europe / Belgium / Liège	2020-03-15	Department of Clinical Microbiology	GIGA Medical Genomics	Durkin Keith et al
EPI_ISL_417025	Belgium/ULG-7019/2020	Europe / Belgium / Liège	2020-03-15	Department of Clinical Microbiology	GIGA Medical Genomics	Durkin Keith et al
EPI_ISL_417028	USA/UT-020/2020	North America / USA / Utah	2020-03-20	Utah Public Health Laboratory	Utah Public Health Laboratory	Erin Young et al
EPI_ISL_417030	Australia/NSW04/2020	Oceania / Australia / New South Wales / Sydney	2020-01-24	Centre for Infectious Diseases and Microbiology Laboratory Services	NSW Health Pathology - Institute of Clinical Pathology and Medical Research; Westmead Hospital; University of Sydney	Eden J-S et al
EPI_ISL_417031	Australia/QLDID919/2020	Oceania / Australia / Queensland / Gold Coast	2020-03-11	Pathology Queensland	Public Health Virology Laboratory	Bixing Huang et al
EPI_ISL_417032	Australia/QLDID920/2020	Oceania / Australia / Queensland / Rockhampton	2020-03-11	Rockhampton Base Hospital	Public Health Virology Laboratory	Bixing Huang et al
EPI_ISL_417033	Australia/QLDID921/2020	Oceania / Australia / Queensland / Brisbane	2020-03-11	Sullivan Nicolaides Pathology	Public Health Virology Laboratory	Bixing Huang et al
EPI_ISL_417034	Brazil/AM-02/2020	South America / Brazil / Amazonas / Manaus	2020-03-16	Laboratorio de Ecologia de Doencas Transmissiveis na Amazonia, Instituto Leonidas e Maria Deane - Fiocruz Amazonia	Laboratorio de Ecologia de Doencas Transmissiveis na Amazonia, Instituto Leonidas e Maria Deane - Fiocruz Amazonia	Valdinete Nascimento et al
EPI_ISL_417064	HongKong/VB20017970-2/2020	Asia / Hong Kong / Hong Kong / Hong Kong	2020-01-21	Prince of Wales Hospital	Hong Kong Department of Health	Alan K.L. Tsang et al
EPI_ISL_417065	USA/WA-S12/2020	North America / USA / Washington	2020-03-03	Washington State Department of Health	Seattle Flu Study	Chu etl al et al
EPI_ISL_417066	USA/WA-S13/2020	North America / USA / Washington / King County	2020-03-03	Washington State Department of Health	Seattle Flu Study	Chu etl al et al
EPI_ISL_417068	USA/WA-S15/2020	North America / USA / Washington / King County	2020-03-02	Washington State Department of Health	Seattle Flu Study	Chu etl al et al
EPI_ISL_417069	USA/WA-S16/2020	North America / USA / Washington	2020-03-03	Washington State Department of Health	Seattle Flu Study	Chu etl al et al
EPI_ISL_417070	USA/WA-S17/2020	North America / USA / Washington / King County	2020-03-03	Washington State Department of Health	Seattle Flu Study	Chu etl al et al
EPI_ISL_417072	USA/WA-S19/2020	North America / USA / Washington / King County	2020-03-02	Washington State Department of Health	Seattle Flu Study	Chu etl al et al
EPI_ISL_417073	USA/WA-S20/2020	North America / USA / Washington	2020-03-02	Washington State Department of Health	Seattle Flu Study	Chu etl al et al
EPI_ISL_417074	USA/WA-S21/2020	North America / USA / Washington / King County	2020-03-02	Washington State Department of Health	Seattle Flu Study	Chu etl al et al
EPI_ISL_417075	USA/WA-S22/2020	North America / USA / Washington / Snohomish County	2020-03-02	Washington State Department of Health	Seattle Flu Study	Chu etl al et al
EPI_ISL_417076	USA/WA-S23/2020	North America / USA / Washington / Snohomish County	2020-03-02	Washington State Department of Health	Seattle Flu Study	Chu etl al et al
EPI_ISL_417077	USA/WA-S24/2020	North America / USA / Washington / Snohomish County	2020-03-02	Washington State Department of Health	Seattle Flu Study	Chu etl al et al
EPI_ISL_417079	USA/WA-S26/2020	North America / USA / Washington / Snohomish County	2020-03-02	Washington State Department of Health	Seattle Flu Study	Chu etl al et al
EPI_ISL_417081	USA/WA-S28/2020	North America / USA / Washington / Snohomish County	2020-03-02	Washington State Department of Health	Seattle Flu Study	Chu etl al et al
EPI_ISL_417082	USA/WA-S29/2020	North America / USA / Washington / Grant County WA	2020-03-02	Washington State Department of Health	Seattle Flu Study	Chu etl al et al
EPI_ISL_417085	USA/WA-S32/2020	North America / USA / Washington / Snohomish County	2020-03-02	Washington State Department of Health	Seattle Flu Study	Chu etl al et al
EPI_ISL_417086	USA/WA-S33/2020	North America / USA / Washington / Clark County WA	2020-03-01	Washington State Department of Health	Seattle Flu Study	Chu etl al et al
EPI_ISL_417089	USA/WA-S36/2020	North America / USA / Washington	2020-03-02	Washington State Department of Health	Seattle Flu Study	Chu etl al et al
EPI_ISL_417091	USA/WA-S38/2020	North America / USA / Washington / Snohomish County	2020-03-04	Washington State Department of Health	Seattle Flu Study	Chu etl al et al
EPI_ISL_417092	USA/WA-S39/2020	North America / USA / Washington / Snohomish County	2020-03-04	Washington State Department of Health	Seattle Flu Study	Chu etl al et al
EPI_ISL_417093	USA/WA-S40/2020	North America / USA / Washington / Snohomish County	2020-02-28	Washington State Department of Health	Seattle Flu Study	Chu etl al et al
EPI_ISL_417095	USA/WA-S42/2020	North America / USA / Washington / King County	2020-02-28	Washington State Department of Health	Seattle Flu Study	Chu etl al et al
EPI_ISL_417096	USA/WA-S43/2020	North America / USA / Washington	2020-02-27	Washington State Department of Health	Seattle Flu Study	Chu etl al et al
EPI_ISL_417097	USA/WA-S44/2020	North America / USA / Washington	2020-02-28	Washington State Department of Health	Seattle Flu Study	Chu etl al et al
EPI_ISL_417098	USA/WA-S45/2020	North America / USA / Washington	2020-02-29	Washington State Department of Health	Seattle Flu Study	Chu etl al et al
EPI_ISL_417099	USA/WA-S46/2020	North America / USA / Washington	2020-02-29	Washington State Department of Health	Seattle Flu Study	Chu etl al et al
EPI_ISL_417100	USA/WA-S47/2020	North America / USA / Washington / Snohomish County	2020-02-29	Washington State Department of Health	Seattle Flu Study	Chu etl al et al
EPI_ISL_417101	USA/WA-S48/2020	North America / USA / Washington / Snohomish County	2020-02-29	Washington State Department of Health	Seattle Flu Study	Chu etl al et al
EPI_ISL_417102	USA/WA-S49/2020	North America / USA / Washington / King County	2020-03-04	Washington State Department of Health	Seattle Flu Study	Chu etl al et al
EPI_ISL_417103	USA/WA-S50/2020	North America / USA / Washington / King County	2020-03-05	Washington State Department of Health	Seattle Flu Study	Chu etl al et al
EPI_ISL_417104	USA/WA-S51/2020	North America / USA / Washington	2020-03-03	Washington State Department of Health	Seattle Flu Study	Chu etl al et al
EPI_ISL_417105	USA/WA-S52/2020	North America / USA / Washington / Snohomish County	2020-03-03	Washington State Department of Health	Seattle Flu Study	Chu etl al et al
EPI_ISL_417106	USA/WA-S53/2020	North America / USA / Washington / Snohomish County	2020-03-03	Washington State Department of Health	Seattle Flu Study	Chu etl al et al
EPI_ISL_417107	USA/WA-S54/2020	North America / USA / Washington / King County	2020-03-05	Washington State Department of Health	Seattle Flu Study	Chu etl al et al
EPI_ISL_417108	USA/WA-S55/2020	North America / USA / Washington / King County	2020-02-29	Washington State Department of Health	Seattle Flu Study	Chu etl al et al
EPI_ISL_417110	USA/WA-S57/2020	North America / USA / Washington	2020-03-03	Washington State Department of Health	Seattle Flu Study	Chu etl al et al
EPI_ISL_417112	USA/WA-S59/2020	North America / USA / Washington / King County	2020-03-02	Washington State Department of Health	Seattle Flu Study	Chu etl al et al
EPI_ISL_417114	USA/WA-S61/2020	North America / USA / Washington / King County	2020-03-05	Washington State Department of Health	Seattle Flu Study	Chu etl al et al
EPI_ISL_417115	USA/WA-S62/2020	North America / USA / Washington / Snohomish County	2020-03-03	Washington State Department of Health	Seattle Flu Study	Chu etl al et al
EPI_ISL_417116	USA/WA-S63/2020	North America / USA / Washington / King County	2020-03-04	Washington State Department of Health	Seattle Flu Study	Chu etl al et al
EPI_ISL_417117	USA/WA-S64/2020	North America / USA / Washington / King County	2020-03-03	Washington State Department of Health	Seattle Flu Study	Chu etl al et al
EPI_ISL_417118	USA/WA-S65/2020	North America / USA / Washington / King County	2020-03-03	Washington State Department of Health	Seattle Flu Study	Chu etl al et al
EPI_ISL_417119	USA/WA-S66/2020	North America / USA / Washington / Snohomish County	2020-03-06	Washington State Department of Health	Seattle Flu Study	Chu etl al et al
EPI_ISL_417120	USA/WA-S67/2020	North America / USA / Washington / King County	2020-03-04	Washington State Department of Health	Seattle Flu Study	Chu etl al et al
EPI_ISL_417121	USA/WA-S68/2020	North America / USA / Washington / King County	2020-03-04	Washington State Department of Health	Seattle Flu Study	Chu etl al et al
EPI_ISL_417122	USA/WA-S69/2020	North America / USA / Washington / King County	2020-03-05	Washington State Department of Health	Seattle Flu Study	Chu etl al et al
EPI_ISL_417123	USA/WA-S70/2020	North America / USA / Washington / King County	2020-03-05	Washington State Department of Health	Seattle Flu Study	Chu etl al et al
EPI_ISL_417124	USA/WA-S71/2020	North America / USA / Washington / King County	2020-03-05	Washington State Department of Health	Seattle Flu Study	Chu etl al et al
EPI_ISL_417125	USA/WA-S72/2020	North America / USA / Washington / King County	2020-03-06	Washington State Department of Health	Seattle Flu Study	Chu etl al et al
EPI_ISL_417126	USA/WA-S73/2020	North America / USA / Washington	2020-03-05	Washington State Department of Health	Seattle Flu Study	Chu etl al et al
EPI_ISL_417127	USA/WA-S74/2020	North America / USA / Washington / King County	2020-03-05	Washington State Department of Health	Seattle Flu Study	Chu etl al et al
EPI_ISL_417128	USA/WA-S75/2020	North America / USA / Washington / King County	2020-03-05	Washington State Department of Health	Seattle Flu Study	Chu etl al et al
EPI_ISL_417129	USA/WA-S76/2020	North America / USA / Washington / King County	2020-03-05	Washington State Department of Health	Seattle Flu Study	Chu etl al et al
EPI_ISL_417132	USA/WA-S79/2020	North America / USA / Washington / King County	2020-03-05	Washington State Department of Health	Seattle Flu Study	Chu etl al et al
EPI_ISL_417134	USA/WA-S81/2020	North America / USA / Washington / King County	2020-02-26	Washington State Department of Health	Seattle Flu Study	Chu etl al et al
EPI_ISL_417135	USA/WA-S82/2020	North America / USA / Washington / King County	2020-02-22	Washington State Department of Health	Seattle Flu Study	Chu etl al et al
EPI_ISL_417136	USA/WA-S83/2020	North America / USA / Washington / King County	2020-03-05	Washington State Department of Health	Seattle Flu Study	Chu etl al et al
EPI_ISL_417137	USA/WA-S84/2020	North America / USA / Washington / King County	2020-02-21	Washington State Department of Health	Seattle Flu Study	Chu etl al et al
EPI_ISL_417139	USA/WA-S86/2020	North America / USA / Washington / King County	2020-03-01	Washington State Department of Health	Seattle Flu Study	Chu etl al et al
EPI_ISL_417140	USA/WA-S87/2020	North America / USA / Washington / King County	2020-03-01	Washington State Department of Health	Seattle Flu Study	Chu etl al et al
EPI_ISL_417141	USA/WA-S88/2020	North America / USA / Washington / King County	2020-03-01	Washington State Department of Health	Seattle Flu Study	Chu etl al et al
EPI_ISL_417142	USA/WA-S89/2020	North America / USA / Oregon / Umatilla County	2020-02-29	Washington State Department of Health	Seattle Flu Study	Chu etl al et al
EPI_ISL_417143	USA/WA-S90/2020	North America / USA / Oregon / Umatilla County	2020-02-29	Washington State Department of Health	Seattle Flu Study	Chu etl al et al
EPI_ISL_417144	USA/WA-S91/2020	North America / USA / Washington / Snohomish County	2020-03-02	Washington State Department of Health	Seattle Flu Study	Chu etl al et al
EPI_ISL_417145	USA/WA-S92/2020	North America / USA / Washington / King County	2020-02-29	Washington State Department of Health	Seattle Flu Study	Chu etl al et al
EPI_ISL_417146	USA/WA-S93/2020	North America / USA / Washington / King County	2020-02-29	Washington State Department of Health	Seattle Flu Study	Chu etl al et al
EPI_ISL_417147	USA/WA-S94/2020	North America / USA / Washington / Snohomish County	2020-02-28	Washington State Department of Health	Seattle Flu Study	Chu etl al et al
EPI_ISL_417148	USA/WA-S95/2020	North America / USA / Washington / King County	2020-02-28	Washington State Department of Health	Seattle Flu Study	Chu etl al et al
EPI_ISL_417149	USA/WA-S96/2020	North America / USA / Washington / King County	2020-02-28	Washington State Department of Health	Seattle Flu Study	Chu etl al et al
EPI_ISL_417151	USA/WA-S98/2020	North America / USA / Washington / King County	2020-02-29	Washington State Department of Health	Seattle Flu Study	Chu etl al et al
EPI_ISL_417152	USA/WA-S99/2020	North America / USA / Washington / King County	2020-02-28	Washington State Department of Health	Seattle Flu Study	Chu etl al et al
EPI_ISL_417153	USA/WA-S100/2020	North America / USA / Washington / King County	2020-02-29	Washington State Department of Health	Seattle Flu Study	Chu etl al et al
EPI_ISL_417154	USA/WA-S101/2020	North America / USA / Washington / King County	2020-02-28	Washington State Department of Health	Seattle Flu Study	Chu etl al et al
EPI_ISL_417155	USA/WA-S102/2020	North America / USA / Washington / King County	2020-02-28	Washington State Department of Health	Seattle Flu Study	Chu etl al et al
EPI_ISL_417156	USA/WA-S103/2020	North America / USA / Washington / King County	2020-02-28	Washington State Department of Health	Seattle Flu Study	Chu etl al et al
EPI_ISL_417157	USA/WA-S104/2020	North America / USA / Washington / Snohomish County	2020-03-05	Washington State Department of Health	Seattle Flu Study	Chu etl al et al
EPI_ISL_417158	USA/WA-S105/2020	North America / USA / Washington / King County	2020-02-28	Washington State Department of Health	Seattle Flu Study	Chu etl al et al
EPI_ISL_417159	USA/WA-S106/2020	North America / USA / Washington / King County	2020-02-29	Washington State Department of Health	Seattle Flu Study	Chu etl al et al
EPI_ISL_417160	USA/WA-S107/2020	North America / USA / Washington / King County	2020-02-29	Washington State Department of Health	Seattle Flu Study	Chu etl al et al
EPI_ISL_417161	USA/WA-S108/2020	North America / USA / Washington / King County	2020-02-29	Washington State Department of Health	Seattle Flu Study	Chu etl al et al
EPI_ISL_417162	USA/WA-S109/2020	North America / USA / Washington / Snohomish County	2020-03-01	Washington State Department of Health	Seattle Flu Study	Chu etl al et al
EPI_ISL_417163	USA/WA-S110/2020	North America / USA / Washington / King County	2020-03-05	Seattle Flu Study	Seattle Flu Study	Chu etl al et al
EPI_ISL_417164	USA/WA-S111/2020	North America / USA / Washington / King County	2020-03-07	Seattle Flu Study	Seattle Flu Study	Chu etl al et al
EPI_ISL_417165	USA/WA-S112/2020	North America / USA / Washington / King County	2020-03-08	Seattle Flu Study	Seattle Flu Study	Chu etl al et al
EPI_ISL_417167	USA/WA-S114/2020	North America / USA / Washington / Snohomish County	2020-03-05	Washington State Department of Health	Seattle Flu Study	Chu etl al et al
EPI_ISL_417169	USA/WA-S116/2020	North America / USA / Washington	2020-03-02	Washington State Department of Health	Seattle Flu Study	Chu etl al et al
EPI_ISL_417170	USA/WA-S117/2020	North America / USA / Washington	2020-03-02	Washington State Department of Health	Seattle Flu Study	Chu etl al et al
EPI_ISL_417171	USA/WA-S118/2020	North America / USA / Washington / King County	2020-03-01	Washington State Department of Health	Seattle Flu Study	Chu etl al et al
EPI_ISL_417175	USA/WA-S122/2020	North America / USA / Washington / Grant County WA	2020-03-02	Washington State Department of Health	Seattle Flu Study	Chu etl al et al
EPI_ISL_417178	HongKong/HKPU6_2101/2020	Asia / Hong Kong / Hong Kong / Hong Kong	2020-01-25	Department of Pathology, Princess Margaret Hospital	Department of Health Technology and Informatics, Faculty of Health and Social Science, The Hong Kong Polytechnic University	Kenneth Siu-Sing LEUNG et al
EPI_ISL_417185	HongKong/HKPU28_3001/2020	Asia / Hong Kong / Hong Kong / Hong Kong	2020-02-09	Department of Pathology, United Christian Hospital	Department of Health Technology and Informatics, Faculty of Health and Social Science, The Hong Kong Polytechnic University	Kenneth Siu-Sing LEUNG et al
EPI_ISL_417186	SouthAfrica/R03006/2020	Africa / South Africa / KwaZulu-Natal	2020-03-07	National Institute for Communicable Diseases of the National Health Laboratory Service	National Institute for Communicable Diseases of the National Health Laboratory Service	Allam M et al
EPI_ISL_417187	HongKong/HKPU29_0102/2020	Asia / Hong Kong / Hong Kong / Hong Kong	2020-02-08	Department of Clinical Pathology, Pamela Youde Nethersole Eastern Hospital	Department of Health Technology and Informatics, Faculty of Health and Social Science, The Hong Kong Polytechnic University	Kenneth Siu-Sing LEUNG et al
EPI_ISL_417188	HongKong/HKPU30_2901/2020	Asia / Hong Kong / Hong Kong / Hong Kong	2020-02-08	Department of Clinical Pathology, Pamela Youde Nethersole Eastern Hospital	Department of Health Technology and Informatics, Faculty of Health and Social Science, The Hong Kong Polytechnic University	Kenneth Siu-Sing LEUNG et al
EPI_ISL_417193	HongKong/HKPU32_0402/2020	Asia / Hong Kong / Hong Kong / Hong Kong	2020-02-09	Department of Clinical Pathology, Pamela Youde Nethersole Eastern Hospital	Department of Health Technology and Informatics, Faculty of Health and Social Science, The Hong Kong Polytechnic University	Kenneth Siu-Sing LEUNG et al
EPI_ISL_417197	HongKong/HKPU34_3001/2020	Asia / Hong Kong / Hong Kong / Hong Kong	2020-02-09	Department of Clinical Pathology, Pamela Youde Nethersole Eastern Hospital	Department of Health Technology and Informatics, Faculty of Health and Social Science, The Hong Kong Polytechnic University	Kenneth Siu-Sing LEUNG et al
EPI_ISL_417200	USA/WI-UW-06/2020	North America / USA / Wisconsin / Dane County	2020-03-21	University of Wisconsin-Madison AIDS Vaccine Research Laboratories	University of Wisconsin-Madison AIDS Vaccine Research Laboratories	Gage Moreno et al
EPI_ISL_417201	USA/WI-UW-07/2020	North America / USA / Wisconsin / Dane County	2020-03-21	University of Wisconsin-Madison AIDS Vaccine Research Laboratories	University of Wisconsin-Madison AIDS Vaccine Research Laboratories	Gage Moreno et al
EPI_ISL_417202	USA/WI-UW-08/2020	North America / USA / Wisconsin / Dane County	2020-03-21	University of Wisconsin-Madison AIDS Vaccine Research Laboratories	University of Wisconsin-Madison AIDS Vaccine Research Laboratories	Gage Moreno et al
EPI_ISL_417203	USA/WI-UW-09/2020	North America / USA / Wisconsin / Dane County	2020-03-21	University of Wisconsin-Madison AIDS Vaccine Research Laboratories	University of Wisconsin-Madison AIDS Vaccine Research Laboratories	Gage Moreno et al
EPI_ISL_417204	USA/WI-UW-10/2020	North America / USA / Wisconsin / Dane County	2020-03-21	University of Wisconsin-Madison AIDS Vaccine Research Laboratories	University of Wisconsin-Madison AIDS Vaccine Research Laboratories	Gage Moreno et al
EPI_ISL_417211	NewZealand/CoV001/2020	Oceania / New Zealand / Otago	2020-03-11	Dunedin Hospital	University of Otago	M.E. Quiñones-Mateu et al
EPI_ISL_417212	NewZealand/CoV002/2020	Oceania / New Zealand / Otago	2020-03-11	Dunedin Hospital	University of Otago	M.E. Quiñones-Mateu et al
EPI_ISL_417226	England/20104004902/2020	Europe / United Kingdom / England	2020-03-02	Respiratory Virus Unit, Microbiology Services Colindale, Public Health England	Respiratory Virus Unit, Microbiology Services Colindale, Public Health England	Monica Galiano et al
EPI_ISL_417227	England/20104007503/2020	Europe / United Kingdom / England	2020-03-03	Respiratory Virus Unit, Microbiology Services Colindale, Public Health England	Respiratory Virus Unit, Microbiology Services Colindale, Public Health England	Monica Galiano et al
EPI_ISL_417265	England/20109050406/2020	Europe / United Kingdom / England	2020-03-08	Respiratory Virus Unit, Microbiology Services Colindale, Public Health England	Respiratory Virus Unit, Microbiology Services Colindale, Public Health England	Monica Galiano et al
EPI_ISL_417268	England/20109050706/2020	Europe / United Kingdom / England	2020-03-05	Respiratory Virus Unit, Microbiology Services Colindale, Public Health England	Respiratory Virus Unit, Microbiology Services Colindale, Public Health England	Monica Galiano et al
EPI_ISL_417272	England/20109052006/2020	Europe / United Kingdom / England	2020-03-06	Respiratory Virus Unit, Microbiology Services Colindale, Public Health England	Respiratory Virus Unit, Microbiology Services Colindale, Public Health England	Monica Galiano et al
EPI_ISL_417276	England/20109052506/2020	Europe / United Kingdom / England	2020-03-07	Respiratory Virus Unit, Microbiology Services Colindale, Public Health England	Respiratory Virus Unit, Microbiology Services Colindale, Public Health England	Monica Galiano et al
EPI_ISL_417283	England/20109058906/2020	Europe / United Kingdom / England	2020-03-06	Respiratory Virus Unit, Microbiology Services Colindale, Public Health England	Respiratory Virus Unit, Microbiology Services Colindale, Public Health England	Monica Galiano et al
EPI_ISL_417297	England/20109099006/2020	Europe / United Kingdom / England	2020-03-06	Respiratory Virus Unit, Microbiology Services Colindale, Public Health England	Respiratory Virus Unit, Microbiology Services Colindale, Public Health England	Monica Galiano et al
EPI_ISL_417299	England/20109099206/2020	Europe / United Kingdom / England	2020-03-08	Respiratory Virus Unit, Microbiology Services Colindale, Public Health England	Respiratory Virus Unit, Microbiology Services Colindale, Public Health England	Monica Galiano et al
EPI_ISL_417301	England/20110000606/2020	Europe / United Kingdom / England	2020-03-06	Respiratory Virus Unit, Microbiology Services Colindale, Public Health England	Respiratory Virus Unit, Microbiology Services Colindale, Public Health England	Monica Galiano et al
EPI_ISL_417302	England/20110000706/2020	Europe / United Kingdom / England	2020-03-05	Respiratory Virus Unit, Microbiology Services Colindale, Public Health England	Respiratory Virus Unit, Microbiology Services Colindale, Public Health England	Monica Galiano et al
EPI_ISL_417311	England/20110058706/2020	Europe / United Kingdom / England	2020-03-09	Respiratory Virus Unit, Microbiology Services Colindale, Public Health England	Respiratory Virus Unit, Microbiology Services Colindale, Public Health England	Monica Galiano et al
EPI_ISL_417315	England/20118044606/2020	Europe / United Kingdom / England	2020-03-13	Respiratory Virus Unit, Microbiology Services Colindale, Public Health England	Respiratory Virus Unit, Microbiology Services Colindale, Public Health England	Monica Galiano et al
EPI_ISL_417318	USA/CA-SCCPHD-UC14/2020	North America / USA / California / Santa Clara County	2020-02-29	Santa Clara County Public Health Department	Chiu Laboratory, University of California, San Francisco	Xianding Deng et al
EPI_ISL_417320	USA/CA-SCCPHD-UC16/2020	North America / USA / California / Santa Clara County	2020-03-04	Santa Clara County Public Health Department	Chiu Laboratory, University of California, San Francisco	Xianding Deng et al
EPI_ISL_417330	USA/CA-CDPH-UC26/2020	North America / USA / California / San Francisco	2020-03-13	Chiu Laboratory, University of California, San Francisco	Chiu Laboratory, University of California, San Francisco	Xianding Deng et al
EPI_ISL_417334	France/Lyon_06056/2020	Europe / France / Auvergne-Rhône-Alpes	2020-03-04	Institut des Agents Infectieux (IAI), Hospices Civils de Lyon	CNR Virus des Infections Respiratoires - France SUD	Antonin Bal et al
EPI_ISL_417335	France/Lyon_06573/2020	Europe / France / Auvergne-Rhône-Alpes	2020-03-06	Institut des Agents Infectieux (IAI), Hospices Civils de Lyon	CNR Virus des Infections Respiratoires - France SUD	Antonin Bal et al
EPI_ISL_417336	France/Lyon_0668/2020	Europe / France / Auvergne-Rhône-Alpes	2020-03-06	Institut des Agents Infectieux (IAI), Hospices Civils de Lyon	CNR Virus des Infections Respiratoires - France SUD	Antonin Bal et al
EPI_ISL_417337	France/Lyon_06625/2020	Europe / France / Auvergne-Rhône-Alpes	2020-03-07	Institut des Agents Infectieux (IAI), Hospices Civils de Lyon	CNR Virus des Infections Respiratoires - France SUD	Antonin Bal et al
EPI_ISL_417338	France/Macon_06756/2020	Europe / France / Auvergne-Rhône-Alpes	2020-03-07	Centre Hospitalier de Macon	CNR Virus des Infections Respiratoires - France SUD	Antonin Bal et al
EPI_ISL_417339	France/Lyon_06820/2020	Europe / France / Auvergne-Rhône-Alpes	2020-03-08	Institut des Agents Infectieux (IAI), Hospices Civils de Lyon	CNR Virus des Infections Respiratoires - France SUD	Antonin Bal et al
EPI_ISL_417340	France/Bourg-en-Bresse_06813/2020	Europe / France / Auvergne-Rhône-Alpes	2020-03-07	Centre Hospitalier de Bourg en Bresse	CNR Virus des Infections Respiratoires - France SUD	Antonin Bal et al
EPI_ISL_417341	USA/WA-UW192/2020	North America / USA / Washington	2020-03-13	UW Virology Lab	UW Virology Lab	Pavitra Roychoudhury et al
EPI_ISL_417342	USA/WA-UW193/2020	North America / USA / Washington	2020-03-13	UW Virology Lab	UW Virology Lab	Pavitra Roychoudhury et al
EPI_ISL_417343	USA/WA-UW194/2020	North America / USA / Washington	2020-03-13	UW Virology Lab	UW Virology Lab	Pavitra Roychoudhury et al
EPI_ISL_417344	USA/WA-UW195/2020	North America / USA / Washington	2020-03-13	UW Virology Lab	UW Virology Lab	Pavitra Roychoudhury et al
EPI_ISL_417345	USA/WA-UW196/2020	North America / USA / Washington	2020-03-13	UW Virology Lab	UW Virology Lab	Pavitra Roychoudhury et al
EPI_ISL_417346	USA/WA-UW197/2020	North America / USA / Washington	2020-03-12	UW Virology Lab	UW Virology Lab	Pavitra Roychoudhury et al
EPI_ISL_417347	USA/WA-UW198/2020	North America / USA / Washington	2020-03-12	UW Virology Lab	UW Virology Lab	Pavitra Roychoudhury et al
EPI_ISL_417349	USA/WA-UW200/2020	North America / USA / Washington	2020-03-12	UW Virology Lab	UW Virology Lab	Pavitra Roychoudhury et al
EPI_ISL_417351	USA/WA-UW202/2020	North America / USA / Washington	2020-03-12	UW Virology Lab	UW Virology Lab	Pavitra Roychoudhury et al
EPI_ISL_417352	USA/WA-UW203/2020	North America / USA / Washington	2020-03-12	UW Virology Lab	UW Virology Lab	Pavitra Roychoudhury et al
EPI_ISL_417353	USA/WA-UW204/2020	North America / USA / Washington	2020-03-13	UW Virology Lab	UW Virology Lab	Pavitra Roychoudhury et al
EPI_ISL_417354	USA/WA-UW205/2020	North America / USA / Washington	2020-03-13	UW Virology Lab	UW Virology Lab	Pavitra Roychoudhury et al
EPI_ISL_417356	USA/WA-UW207/2020	North America / USA / Washington	2020-03-13	UW Virology Lab	UW Virology Lab	Pavitra Roychoudhury et al
EPI_ISL_417358	USA/WA-UW209/2020	North America / USA / Washington	2020-03-13	UW Virology Lab	UW Virology Lab	Pavitra Roychoudhury et al
EPI_ISL_417359	USA/WA-UW210/2020	North America / USA / Washington	2020-03-14	UW Virology Lab	UW Virology Lab	Pavitra Roychoudhury et al
EPI_ISL_417361	USA/WA-UW212/2020	North America / USA / Washington	2020-03-14	UW Virology Lab	UW Virology Lab	Pavitra Roychoudhury et al
EPI_ISL_417362	USA/CT-UW213/2020	North America / USA / Connecticut	2020-03-13	UW Virology Lab	UW Virology Lab	Pavitra Roychoudhury et al
EPI_ISL_417363	USA/WA-UW214/2020	North America / USA / Washington	2020-03-14	UW Virology Lab	UW Virology Lab	Pavitra Roychoudhury et al
EPI_ISL_417364	USA/WA-UW215/2020	North America / USA / Washington	2020-03-12	UW Virology Lab	UW Virology Lab	Pavitra Roychoudhury et al
EPI_ISL_417366	USA/WA-UW217/2020	North America / USA / Washington	2020-03-14	UW Virology Lab	UW Virology Lab	Pavitra Roychoudhury et al
EPI_ISL_417367	USA/WA-UW218/2020	North America / USA / Washington	2020-03-13	UW Virology Lab	UW Virology Lab	Pavitra Roychoudhury et al
EPI_ISL_417368	USA/UN-UW219/2020	North America / USA / USA	2020-03-13	UW Virology Lab	UW Virology Lab	Pavitra Roychoudhury et al
EPI_ISL_417369	USA/WA-UW220/2020	North America / USA / Washington	2020-03-14	UW Virology Lab	UW Virology Lab	Pavitra Roychoudhury et al
EPI_ISL_417370	USA/WA-UW221/2020	North America / USA / Washington	2020-03-14	UW Virology Lab	UW Virology Lab	Pavitra Roychoudhury et al
EPI_ISL_417371	USA/WA-UW222/2020	North America / USA / Washington	2020-03-13	UW Virology Lab	UW Virology Lab	Pavitra Roychoudhury et al
EPI_ISL_417372	USA/CT-UW223/2020	North America / USA / Connecticut	2020-03-13	UW Virology Lab	UW Virology Lab	Pavitra Roychoudhury et al
EPI_ISL_417373	USA/CT-UW224/2020	North America / USA / Connecticut	2020-03-13	UW Virology Lab	UW Virology Lab	Pavitra Roychoudhury et al
EPI_ISL_417376	USA/WA-UW227/2020	North America / USA / Washington	2020-03-15	UW Virology Lab	UW Virology Lab	Pavitra Roychoudhury et al
EPI_ISL_417378	USA/WA-UW229/2020	North America / USA / Washington	2020-03-14	UW Virology Lab	UW Virology Lab	Pavitra Roychoudhury et al
EPI_ISL_417379	USA/WA-UW230/2020	North America / USA / Washington	2020-03-15	UW Virology Lab	UW Virology Lab	Pavitra Roychoudhury et al
EPI_ISL_417380	USA/WA-UW231/2020	North America / USA / Washington	2020-03-14	UW Virology Lab	UW Virology Lab	Pavitra Roychoudhury et al
EPI_ISL_417381	USA/WA-UW232/2020	North America / USA / Washington	2020-03-14	UW Virology Lab	UW Virology Lab	Pavitra Roychoudhury et al
EPI_ISL_417382	USA/WA-UW233/2020	North America / USA / Washington	2020-03-15	UW Virology Lab	UW Virology Lab	Pavitra Roychoudhury et al
EPI_ISL_417383	Australia/NSW15/2020	Oceania / Australia / New South Wales / Sydney	2020-03-03	Centre for Infectious Diseases and Microbiology Public Health	NSW Health Pathology - Institute of Clinical Pathology and Medical Research; Westmead Hospital; University of Sydney	Rockett R et al
EPI_ISL_417384	Australia/NSW18/2020	Oceania / Australia / New South Wales / Sydney	2020-03-05	Centre for Infectious Diseases and Microbiology Public Health	NSW Health Pathology - Institute of Clinical Pathology and Medical Research; Westmead Hospital; University of Sydney	Eden J-S et al
EPI_ISL_417385	Australia/NSW19/2020	Oceania / Australia / New South Wales / Sydney	2020-03-06	Centre for Infectious Diseases and Microbiology Public Health	NSW Health Pathology - Institute of Clinical Pathology and Medical Research; Westmead Hospital; University of Sydney	Lam C et al
EPI_ISL_417386	Australia/NSW21/2020	Oceania / Australia / New South Wales / Sydney	2020-03-04	Centre for Infectious Diseases and Microbiology Public Health	NSW Health Pathology - Institute of Clinical Pathology and Medical Research; Westmead Hospital; University of Sydney	Gray K et al
EPI_ISL_417387	Australia/NSW24/2020	Oceania / Australia / New South Wales / Sydney	2020-03-06	Centre for Infectious Diseases and Microbiology Public Health	NSW Health Pathology - Institute of Clinical Pathology and Medical Research; Westmead Hospital; University of Sydney	Timms V et al
EPI_ISL_417388	Australia/NSW25/2020	Oceania / Australia / New South Wales / Sydney	2020-03-05	Centre for Infectious Diseases and Microbiology Public Health	NSW Health Pathology - Institute of Clinical Pathology and Medical Research; Westmead Hospital; University of Sydney	Gall M et al
EPI_ISL_417389	Australia/NSW26/2020	Oceania / Australia / New South Wales / Sydney	2020-03-09	Centre for Infectious Diseases and Microbiology Public Health	NSW Health Pathology - Institute of Clinical Pathology and Medical Research; Westmead Hospital; University of Sydney	Arnott A et al
EPI_ISL_417390	Australia/NSW27/2020	Oceania / Australia / New South Wales / Sydney	2020-03-08	Centre for Infectious Diseases and Microbiology Public Health	NSW Health Pathology - Institute of Clinical Pathology and Medical Research; Westmead Hospital; University of Sydney	Sadsad R et al
EPI_ISL_417391	Australia/NSW28/2020	Oceania / Australia / New South Wales / Sydney	2020-03-08	Centre for Infectious Diseases and Microbiology Public Health	NSW Health Pathology - Institute of Clinical Pathology and Medical Research; Westmead Hospital; University of Sydney	Carter I et al
EPI_ISL_417392	Australia/NSW31/2020	Oceania / Australia / New South Wales / Sydney	2020-03-10	Centre for Infectious Diseases and Microbiology Public Health	NSW Health Pathology - Institute of Clinical Pathology and Medical Research; Westmead Hospital; University of Sydney	Rahman H et al
EPI_ISL_417393	Australia/NSW35/2020	Oceania / Australia / New South Wales / Sydney	2020-03-08	Centre for Infectious Diseases and Microbiology Public Health	NSW Health Pathology - Institute of Clinical Pathology and Medical Research; Westmead Hospital; University of Sydney	Holmes EC et al
EPI_ISL_417394	Australia/NSW36/2020	Oceania / Australia / New South Wales / Sydney	2020-03-10	Centre for Infectious Diseases and Microbiology Public Health	NSW Health Pathology - Institute of Clinical Pathology and Medical Research; Westmead Hospital; University of Sydney	O’Sullivan MV et al
EPI_ISL_417395	Australia/NSW37/2020	Oceania / Australia / New South Wales / Sydney	2020-03-10	Centre for Infectious Diseases and Microbiology Public Health	NSW Health Pathology - Institute of Clinical Pathology and Medical Research; Westmead Hospital; University of Sydney	Sintchenko V et al
EPI_ISL_417396	Australia/NSW38/2020	Oceania / Australia / New South Wales / Sydney	2020-03-10	Centre for Infectious Diseases and Microbiology Public Health	NSW Health Pathology - Institute of Clinical Pathology and Medical Research; Westmead Hospital; University of Sydney	Chen SC et al
EPI_ISL_417397	Australia/NSW39/2020	Oceania / Australia / New South Wales / Sydney	2020-03-11	Centre for Infectious Diseases and Microbiology Public Health	NSW Health Pathology - Institute of Clinical Pathology and Medical Research; Westmead Hospital; University of Sydney	Maddocks S et al
EPI_ISL_417398	Australia/NSW40/2020	Oceania / Australia / New South Wales / Sydney	2020-03-11	Centre for Infectious Diseases and Microbiology Public Health	NSW Health Pathology - Institute of Clinical Pathology and Medical Research; Westmead Hospital; University of Sydney	Kok J et al
EPI_ISL_417399	Australia/NSW41/2020	Oceania / Australia / New South Wales / Sydney	2020-03-10	Centre for Infectious Diseases and Microbiology Public Health	NSW Health Pathology - Institute of Clinical Pathology and Medical Research; Westmead Hospital; University of Sydney	Dwyer DE et al
EPI_ISL_417400	Australia/NSW44/2020	Oceania / Australia / New South Wales / Sydney	2020-03-10	Centre for Infectious Diseases and Microbiology Public Health	NSW Health Pathology - Institute of Clinical Pathology and Medical Research; Westmead Hospital; University of Sydney	Rockett R et al
EPI_ISL_417401	Australia/NSW45/2020	Oceania / Australia / New South Wales / Sydney	2020-03-13	Centre for Infectious Diseases and Microbiology Public Health	NSW Health Pathology - Institute of Clinical Pathology and Medical Research; Westmead Hospital; University of Sydney	Eden J-S et al
EPI_ISL_417402	Australia/NSW47/2020	Oceania / Australia / New South Wales / Sydney	2020-03-13	Centre for Infectious Diseases and Microbiology Public Health	NSW Health Pathology - Institute of Clinical Pathology and Medical Research; Westmead Hospital; University of Sydney	Lam C et al
EPI_ISL_417403	Australia/NSW48/2020	Oceania / Australia / New South Wales / Sydney	2020-03-14	Centre for Infectious Diseases and Microbiology Public Health	NSW Health Pathology - Institute of Clinical Pathology and Medical Research; Westmead Hospital; University of Sydney	Gray K et al
EPI_ISL_417404	Australia/NSW50/2020	Oceania / Australia / New South Wales / Sydney	2020-03-12	Centre for Infectious Diseases and Microbiology Public Health	NSW Health Pathology - Institute of Clinical Pathology and Medical Research; Westmead Hospital; University of Sydney	Timms V et al
EPI_ISL_417405	Australia/NSW52/2020	Oceania / Australia / New South Wales / Sydney	2020-03-11	Centre for Infectious Diseases and Microbiology Public Health	NSW Health Pathology - Institute of Clinical Pathology and Medical Research; Westmead Hospital; University of Sydney	Gall M et al
EPI_ISL_417406	Australia/NSW53/2020	Oceania / Australia / New South Wales / Sydney	2020-03-11	Centre for Infectious Diseases and Microbiology Public Health	NSW Health Pathology - Institute of Clinical Pathology and Medical Research; Westmead Hospital; University of Sydney	Arnott A et al
EPI_ISL_417407	Australia/NSW54/2020	Oceania / Australia / New South Wales / Sydney	2020-03-14	Centre for Infectious Diseases and Microbiology Public Health	NSW Health Pathology - Institute of Clinical Pathology and Medical Research; Westmead Hospital; University of Sydney	Sadsad R et al
EPI_ISL_417408	Australia/NSW56/2020	Oceania / Australia / New South Wales / Sydney	2020-03-17	Centre for Infectious Diseases and Microbiology Public Health	NSW Health Pathology - Institute of Clinical Pathology and Medical Research; Westmead Hospital; University of Sydney	Carter I et al
EPI_ISL_417409	Australia/NSW57/2020	Oceania / Australia / New South Wales / Sydney	2020-03-16	Centre for Infectious Diseases and Microbiology Public Health	NSW Health Pathology - Institute of Clinical Pathology and Medical Research; Westmead Hospital; University of Sydney	Rahman H et al
EPI_ISL_417410	Australia/NSW58/2020	Oceania / Australia / New South Wales / Sydney	2020-03-16	Centre for Infectious Diseases and Microbiology Public Health	NSW Health Pathology - Institute of Clinical Pathology and Medical Research; Westmead Hospital; University of Sydney	Holmes EC et al
EPI_ISL_417411	Australia/NSW61/2020	Oceania / Australia / New South Wales / Sydney	2020-03-17	Centre for Infectious Diseases and Microbiology Public Health	NSW Health Pathology - Institute of Clinical Pathology and Medical Research; Westmead Hospital; University of Sydney	O’Sullivan MV et al
EPI_ISL_417412	Australia/NSW62/2020	Oceania / Australia / New South Wales / Sydney	2020-03-17	Centre for Infectious Diseases and Microbiology Public Health	NSW Health Pathology - Institute of Clinical Pathology and Medical Research; Westmead Hospital; University of Sydney	Sintchenko V et al
EPI_ISL_417418	Italy/FVG-ICGEB-S1/2020	Europe / Italy / Friuli Venezia Giulia	2020-03-01	Laboratory of Molecular Virology International Center fro Genetic Engineering and Biotechnology (ICGEB)	ARGO Open Lab Platform for Genome sequencing	Licastro D et al
EPI_ISL_417419	Italy/FVG-ICGEB-S5/2020	Europe / Italy / Friuli Venezia Giulia	2020-03-01	Laboratory of Molecular Virology International Center for Genetic Engineering and Biotechnology (ICGEB)	ARGO Open Lab Platform for Genome sequencing	Licastro D et al
EPI_ISL_417420	NanChang/JX216/2020	Asia / China / Jiangxi	2020-03-23	Jiangxi province Center for Disease Control and Prevention	Jiangxi province Center for Disease Control and Prevention	Li jian Xiong et al
EPI_ISL_417421	Italy/FVG-ICGEB-S8/2020	Europe / Italy / Friuli Venezia Giulia	2020-03-01	Laboratory of Molecular Virology International Center for Genetic Engineering and Biotechnology (ICGEB)	ARGO Open Lab Platform for Genome sequencing	Licastro D et al
EPI_ISL_417422	Belgium/DHWM-03041/2020	Europe / Belgium / Halle-Vilvoorde / Dilbeek	2020-03-04	KU Leuven, Clinical and Epidemiological Virology	KU Leuven, Clinical and Epidemiological Virology	Joan Marti-Carerras et al
EPI_ISL_417423	Italy/FVG-ICGEB-S9/2020	Europe / Italy / Friuli Venezia Giulia	2020-03-01	Laboratory of Molecular Virology International Center for Genetic Engineering and Biotechnology (ICGEB)	ARGO Open Lab Platform for Genome sequencing	Licastro D et al
EPI_ISL_417424	Belgium/KA-03042/2020	Europe / Belgium / Turnhout / Kasterlee	2020-03-04	KU Leuven, Clinical and Epidemiological Virology	KU Leuven, Clinical and Epidemiological Virology	Joan Marti-Carerras et al
EPI_ISL_417425	Belgium/VBK-03061/2020	Europe / Belgium / Antwerpen / Schoten	2020-03-06	KU Leuven, Clinical and Epidemiological Virology	KU Leuven, Clinical and Epidemiological Virology	Joan Marti-Carerras et al
EPI_ISL_417426	Belgium/SQ-03043/2020	Europe / Belgium / Leuven	2020-03-04	KU Leuven, Clinical and Epidemiological Virology	KU Leuven, Clinical and Epidemiological Virology	Joan Marti-Carerras et al
EPI_ISL_417427	Belgium/VI-03027/2020	Europe / Belgium / Brussels / Woluwe-Saint-Pierre	2020-03-02	KU Leuven, Clinical and Epidemiological Virology	KU Leuven, Clinical and Epidemiological Virology	Joan Marti-Carerras et al
EPI_ISL_417428	Belgium/FR-03029/2020	Europe / Belgium / Nivelles / Rixensart	2020-03-02	KU Leuven, Clinical and Epidemiological Virology	KU Leuven, Clinical and Epidemiological Virology	Joan Marti-Carerras et al
EPI_ISL_417429	Belgium/MMJ-03034/2020	Europe / Belgium / Leuven / Holsbeek	2020-03-03	KU Leuven, Clinical and Epidemiological Virology	KU Leuven, Clinical and Epidemiological Virology	Joan Marti-Carerras et al
EPI_ISL_417430	Belgium/RT-03035/2020	Europe / Belgium / Brussels / Forest	2020-03-03	KU Leuven, Clinical and Epidemiological Virology	KU Leuven, Clinical and Epidemiological Virology	Joan Marti-Carerras et al
EPI_ISL_417437	DRC/KN-0054/2020	Africa / Democratic Republic of the Congo / Kinshasa	2020-03-17	Viral Respiratory Lab, National Institute for Biomedical Research (INRB)	Pathogen Sequencing Lab, National Institute for Biomedical Research (INRB)	Placide Mbala-Kingebeni et al
EPI_ISL_417444	Pakistan/Gilgit1/2020	Asia / Pakistan / Gilgit Baltistan / Gilgit	2020-03-04	Department of Healthcare Biotechnology, National University of Sciences and Technology (NUST)	Department of Healthcare Biotechnology, National University of Sciences and Technology (NUST)	Javed et al
EPI_ISL_417445	Italy/LOM-UniMI01/2020	Europe / Italy / Lombardy / Milan	2020-02-24	Laboratory of Infectious Diseases, Department of Biomedical and Clinical Sciences L. Sacco, University of Milan	Laboratory of Infectious Diseases, Department of Biomedical and Clinical Sciences L. Sacco, University of Milan	Gianguglielmo Zehender et al
EPI_ISL_417446	Italy/LOM-UniMI02/2020	Europe / Italy / Lombardy / Milan	2020-02-24	Laboratory of Infectious Diseases, Department of Biomedical and Clinical Sciences L. Sacco, University of Milan	Laboratory of Infectious Diseases, Department of Biomedical and Clinical Sciences L. Sacco, University of Milan	Gianguglielmo Zehender et al
EPI_ISL_417447	Italy/LOM-UniMI03/2020	Europe / Italy / Lombardy / Milan	2020-02-24	Laboratory of Infectious Diseases, Department of Biomedical and Clinical Sciences L. Sacco, University of Milan	Laboratory of Infectious Diseases, Department of Biomedical and Clinical Sciences L. Sacco, University of Milan	Gianguglielmo Zehender et al
EPI_ISL_417448	USA/WA-UW234/2020	North America / USA / Washington	2020-03-14	UW Virology Lab	UW Virology Lab	Pavitra Roychoudhury et al
EPI_ISL_417449	USA/WA-UW235/2020	North America / USA / Washington	2020-03-14	UW Virology Lab	UW Virology Lab	Pavitra Roychoudhury et al
EPI_ISL_417450	USA/WA-UW236/2020	North America / USA / Washington	2020-03-14	UW Virology Lab	UW Virology Lab	Pavitra Roychoudhury et al
EPI_ISL_417452	USA/CT-UW238/2020	North America / USA / Connecticut	2020-03-12	UW Virology Lab	UW Virology Lab	Pavitra Roychoudhury et al
EPI_ISL_417453	USA/WA-UW239/2020	North America / USA / Washington	2020-03-14	UW Virology Lab	UW Virology Lab	Pavitra Roychoudhury et al
EPI_ISL_417454	USA/WA-UW240/2020	North America / USA / Washington	2020-03-14	UW Virology Lab	UW Virology Lab	Pavitra Roychoudhury et al
EPI_ISL_417455	USA/WA-UW241/2020	North America / USA / Washington	2020-03-14	UW Virology Lab	UW Virology Lab	Pavitra Roychoudhury et al
EPI_ISL_417456	USA/WA-UW242/2020	North America / USA / Washington	2020-03-13	UW Virology Lab	UW Virology Lab	Pavitra Roychoudhury et al
EPI_ISL_417457	Germany/NW-HHU-12/2020	Europe / Germany / North Rhine Westphalia / Duesseldorf	2020-03-10	Center of Medical Microbiology, Virology, and Hospital Hygiene, University of Duesseldorf	Center of Medical Microbiology, Virology, and Hospital Hygiene, University of Duesseldorf	Ortwin Adams et al
EPI_ISL_417458	Germany/NW-HHU-13/2020	Europe / Germany / North Rhine Westphalia / Duesseldorf	2020-03-11	Center of Medical Microbiology, Virology, and Hospital Hygiene, University of Duesseldorf	Center of Medical Microbiology, Virology, and Hospital Hygiene, University of Duesseldorf	Ortwin Adams et al
EPI_ISL_417459	Germany/NW-HHU-14/2020	Europe / Germany / North Rhine Westphalia / Duesseldorf	2020-03-11	Center of Medical Microbiology, Virology, and Hospital Hygiene, University of Duesseldorf	Center of Medical Microbiology, Virology, and Hospital Hygiene, University of Duesseldorf	Ortwin Adams et al
EPI_ISL_417461	Germany/NW-HHU-16/2020	Europe / Germany / North Rhine Westphalia / Duesseldorf	2020-03-11	Center of Medical Microbiology, Virology, and Hospital Hygiene, University of Duesseldorf	Center of Medical Microbiology, Virology, and Hospital Hygiene, University of Duesseldorf	Ortwin Adams et al
EPI_ISL_417462	Germany/NW-HHU-17/2020	Europe / Germany / North Rhine Westphalia / Duesseldorf	2020-03-11	Center of Medical Microbiology, Virology, and Hospital Hygiene, University of Duesseldorf	Center of Medical Microbiology, Virology, and Hospital Hygiene, University of Duesseldorf	Ortwin Adams et al
EPI_ISL_417463	Germany/NW-HHU-18/2020	Europe / Germany / North Rhine Westphalia / Duesseldorf	2020-03-13	Center of Medical Microbiology, Virology, and Hospital Hygiene, University of Duesseldorf	Center of Medical Microbiology, Virology, and Hospital Hygiene, University of Duesseldorf	Ortwin Adams et al
EPI_ISL_417464	Germany/NW-HHU-19/2020	Europe / Germany / North Rhine Westphalia / Duesseldorf	2020-03-14	Center of Medical Microbiology, Virology, and Hospital Hygiene, University of Duesseldorf	Center of Medical Microbiology, Virology, and Hospital Hygiene, University of Duesseldorf	Ortwin Adams et al
EPI_ISL_417465	Germany/NW-HHU-20/2020	Europe / Germany / North Rhine Westphalia / Duesseldorf	2020-03-14	Center of Medical Microbiology, Virology, and Hospital Hygiene, University of Duesseldorf	Center of Medical Microbiology, Virology, and Hospital Hygiene, University of Duesseldorf	Ortwin Adams et al
EPI_ISL_417466	Germany/NW-HHU-21/2020	Europe / Germany / North Rhine Westphalia / Duesseldorf	2020-03-14	Center of Medical Microbiology, Virology, and Hospital Hygiene, University of Duesseldorf	Center of Medical Microbiology, Virology, and Hospital Hygiene, University of Duesseldorf	Ortwin Adams et al
EPI_ISL_417467	Germany/NW-HHU-22/2020	Europe / Germany / North Rhine Westphalia / Duesseldorf	2020-03-15	Center of Medical Microbiology, Virology, and Hospital Hygiene, University of Duesseldorf	Center of Medical Microbiology, Virology, and Hospital Hygiene, University of Duesseldorf	Ortwin Adams et al
EPI_ISL_417468	Germany/NW-HHU-23/2020	Europe / Germany / North Rhine Westphalia / Duesseldorf	2020-03-16	Center of Medical Microbiology, Virology, and Hospital Hygiene, University of Duesseldorf	Center of Medical Microbiology, Virology, and Hospital Hygiene, University of Duesseldorf	Ortwin Adams et al
EPI_ISL_417488	Norway/1493/2020	Europe / Norway / Oslo	2020-02-29	Oslo University Hospital, Department of Medical Microbiology	Norwegian Institute of Public Health, Department of Virology	Kathrine Stene-Johansen et al
EPI_ISL_417491	Italy/MAR-UnivPM-1/2020	Europe / Italy / Marche	2020-03-03	Virology Laboratory, Department of Biomedical Sciences and Public Health, University Politecnica delle Marche	Virology and Legal Medicine Laboratories, Department of Biomedical Sciences and Public Health, University Politecnica delle Marche	Bagnarelli et al
EPI_ISL_417504	USA/WI-UW-15/2020	North America / USA / Wisconsin / Dane County	2020-03-16	University of Wisconsin-Madison AIDS Vaccine Research Laboratories	University of Wisconsin-Madison AIDS Vaccine Research Laboratories	Gage Moreno et al
EPI_ISL_417506	USA/WI-UW-12/2020	North America / USA / Wisconsin / Dane County	2020-03-16	University of Wisconsin-Madison AIDS Vaccine Research Laboratories	University of Wisconsin-Madison AIDS Vaccine Research Laboratories	Gage Moreno et al
EPI_ISL_417507	USA/WI-UW-23/2020	North America / USA / Wisconsin / Dane County	2020-03-17	University of Wisconsin-Madison AIDS Vaccine Research Laboratories	University of Wisconsin-Madison AIDS Vaccine Research Laboratories	Gage Moreno et al
EPI_ISL_417508	USA/WI-UW-21/2020	North America / USA / Wisconsin / Dane County	2020-03-16	University of Wisconsin-Madison AIDS Vaccine Research Laboratories	University of Wisconsin-Madison AIDS Vaccine Research Laboratories	Gage Moreno et al
EPI_ISL_417509	USA/WI-UW-16/2020	North America / USA / Wisconsin / Dane County	2020-03-14	University of Wisconsin-Madison AIDS Vaccine Research Laboratories	University of Wisconsin-Madison AIDS Vaccine Research Laboratories	Gage Moreno et al
EPI_ISL_417510	USA/WI-UW-19/2020	North America / USA / Wisconsin / Dane County	2020-03-16	University of Wisconsin-Madison AIDS Vaccine Research Laboratories	University of Wisconsin-Madison AIDS Vaccine Research Laboratories	Gage Moreno et al
EPI_ISL_417512	USA/WI-UW-24/2020	North America / USA / Wisconsin / Dane County	2020-03-15	University of Wisconsin-Madison AIDS Vaccine Research Laboratories	University of Wisconsin-Madison AIDS Vaccine Research Laboratories	Gage Moreno et al
EPI_ISL_417514	USA/WI-UW-22/2020	North America / USA / Wisconsin / Dane County	2020-03-13	University of Wisconsin-Madison AIDS Vaccine Research Laboratories	University of Wisconsin-Madison AIDS Vaccine Research Laboratories	Gage Moreno et al
EPI_ISL_417516	USA/WI-UW-13/2020	North America / USA / Wisconsin / Dane County	2020-03-15	University of Wisconsin-Madison AIDS Vaccine Research Laboratories	University of Wisconsin-Madison AIDS Vaccine Research Laboratories	Gage Moreno et al
EPI_ISL_417519	Taiwan/CGMH-CGU-06/2020	Asia / Taiwan / Taiwan / Taoyuan	2020-03-05	Laboratory Medicine	Department of Laboratory Medicine, Lin-Kou Chang Gung Memorial Hospital, Taoyuan, Taiwan	Kuo-Chien Tsao et al
EPI_ISL_417520	Taiwan/CGMH-CGU-07/2020	Asia / Taiwan / Taiwan / Taoyuan	2020-03-09	Laboratory Medicine	Department of Laboratory Medicine, Lin-Kou Chang Gung Memorial Hospital, Taoyuan, Taiwan	Kuo-Chien Tsao et al
EPI_ISL_417521	Taiwan/CGMH-CGU-08/2020	Asia / Taiwan / Taiwan / Taoyuan	2020-03-10	Laboratory Medicine	Department of Laboratory Medicine, Lin-Kou Chang Gung Memorial Hospital, Taoyuan, Taiwan	Kuo-Chien Tsao et al
EPI_ISL_417522	Taiwan/CGMH-CGU-09/2020	Asia / Taiwan / Taiwan / Taoyuan	2020-03-13	Laboratory Medicine	Department of Laboratory Medicine, Lin-Kou Chang Gung Memorial Hospital, Taoyuan, Taiwan	Kuo-Chien Tsao et al
EPI_ISL_417523	Taiwan/CGMH-CGU-10/2020	Asia / Taiwan / Taiwan / Taoyuan	2020-03-13	Laboratory Medicine	Department of Laboratory Medicine, Lin-Kou Chang Gung Memorial Hospital, Taoyuan, Taiwan	Kuo-Chien Tsao et al
EPI_ISL_417524	Taiwan/CGMH-CGU-11/2020	Asia / Taiwan / Taiwan / Taoyuan	2020-03-14	Laboratory Medicine	Department of Laboratory Medicine, Lin-Kou Chang Gung Memorial Hospital, Taoyuan, Taiwan	Kuo-Chien Tsao et al
EPI_ISL_417525	Taiwan/CGMH-CGU-12/2020	Asia / Taiwan / Taiwan / Taoyuan	2020-03-14	Laboratory Medicine	Department of Laboratory Medicine, Lin-Kou Chang Gung Memorial Hospital, Taoyuan, Taiwan	Kuo-Chien Tsao et al
EPI_ISL_417526	Luxembourg/LNS9371718/2020	Europe / Luxembourg / Luxembourg	2020-03-18	Laboratoire Nationale de Santé, Microbiology, Virology	Laboratoire Nationale de Santé, Microbiology, Epidemiology and Microbial Genomics	Anke Wienecke-Baldacchino et al
EPI_ISL_417528	Luxembourg/LNS3694003/2020	Europe / Luxembourg / Luxembourg	2020-03-18	Laboratoire Nationale de Santé, Microbiology, Virology	Laboratoire Nationale de Santé, Microbiology, Epidemiology and Microbial Genomics	Anke Wienecke-Baldacchino et al
EPI_ISL_417531	Luxembourg/LNS2013896/2020	Europe / Luxembourg / Luxembourg	2020-03-18	Laboratoire Nationale de Santé, Microbiology, Virology	Laboratoire Nationale de Santé, Microbiology, Epidemiology and Microbial Genomics	Anke Wienecke-Baldacchino et al
EPI_ISL_417533	Luxembourg/LNS6282845/2020	Europe / Luxembourg / Luxembourg	2020-03-18	Laboratoire Nationale de Santé, Microbiology, Virology	Laboratoire Nationale de Santé, Microbiology, Epidemiology and Microbial Genomics	Anke Wienecke-Baldacchino et al
EPI_ISL_417534	Luxembourg/LNS0158952/2020	Europe / Luxembourg / Luxembourg	2020-03-18	Laboratoire Nationale de Santé, Microbiology, Virology	Laboratoire Nationale de Santé, Microbiology, Epidemiology and Microbial Genomics	Anke Wienecke-Baldacchino et al
EPI_ISL_417536	Iceland/10/2020	Europe / Iceland / Reykjavik	2020-03-16	deCODE genetics	deCODE genetics	Daniel F Gudbjartsson et al
EPI_ISL_417538	Iceland/104/2020	Europe / Iceland / Reykjavik	2020-03-17	deCODE genetics	deCODE genetics	Daniel F Gudbjartsson et al
EPI_ISL_417540	Iceland/115/2020	Europe / Iceland / Reykjavik	2020-03-17	deCODE genetics	deCODE genetics	Daniel F Gudbjartsson et al
EPI_ISL_417541	Iceland/116/2020	Europe / Iceland / Reykjavik	2020-03-17	deCODE genetics	deCODE genetics	Daniel F Gudbjartsson et al
EPI_ISL_417542	Iceland/117/2020	Europe / Iceland / Reykjavik	2020-03-17	deCODE genetics	deCODE genetics	Daniel F Gudbjartsson et al
EPI_ISL_417543	Iceland/118/2020	Europe / Iceland / Reykjavik	2020-03-17	deCODE genetics	deCODE genetics	Daniel F Gudbjartsson et al
EPI_ISL_417544	Iceland/119/2020	Europe / Iceland / Reykjavik	2020-03-17	deCODE genetics	deCODE genetics	Daniel F Gudbjartsson et al
EPI_ISL_417545	Iceland/120/2020	Europe / Iceland / Reykjavik	2020-03-17	deCODE genetics	deCODE genetics	Daniel F Gudbjartsson et al
EPI_ISL_417548	Iceland/170/2020	Europe / Iceland / Reykjavik	2020-03-17	deCODE genetics	deCODE genetics	Daniel F Gudbjartsson et al
EPI_ISL_417549	Iceland/171/2020	Europe / Iceland / Reykjavik	2020-03-14	deCODE genetics	deCODE genetics	Daniel F Gudbjartsson et al
EPI_ISL_417550	Iceland/184/2020	Europe / Iceland / Reykjavik	2020-03-16	The National University Hospital of Iceland	deCODE genetics	Daniel F Gudbjartsson et al
EPI_ISL_417551	Iceland/187/2020	Europe / Iceland / Reykjavik	2020-03-16	The National University Hospital of Iceland	deCODE genetics	Daniel F Gudbjartsson et al
EPI_ISL_417553	Iceland/220/2020	Europe / Iceland / Reykjavik	2020-03-16	The National University Hospital of Iceland	deCODE genetics	Daniel F Gudbjartsson et al
EPI_ISL_417556	Iceland/228/2020	Europe / Iceland / Reykjavik	2020-03-17	The National University Hospital of Iceland	deCODE genetics	Daniel F Gudbjartsson et al
EPI_ISL_417557	Iceland/229/2020	Europe / Iceland / Reykjavik	2020-03-17	The National University Hospital of Iceland	deCODE genetics	Daniel F Gudbjartsson et al
EPI_ISL_417558	Iceland/230/2020	Europe / Iceland / Reykjavik	2020-03-17	The National University Hospital of Iceland	deCODE genetics	Daniel F Gudbjartsson et al
EPI_ISL_417560	Iceland/232/2020	Europe / Iceland / Reykjavik	2020-03-17	The National University Hospital of Iceland	deCODE genetics	Daniel F Gudbjartsson et al
EPI_ISL_417561	Iceland/233/2020	Europe / Iceland / Reykjavik	2020-03-17	The National University Hospital of Iceland	deCODE genetics	Daniel F Gudbjartsson et al
EPI_ISL_417562	Iceland/234/2020	Europe / Iceland / Reykjavik	2020-03-17	The National University Hospital of Iceland	deCODE genetics	Daniel F Gudbjartsson et al
EPI_ISL_417563	Iceland/235/2020	Europe / Iceland / Reykjavik	2020-03-16	The National University Hospital of Iceland	deCODE genetics	Daniel F Gudbjartsson et al
EPI_ISL_417564	Iceland/236/2020	Europe / Iceland / Reykjavik	2020-03-17	The National University Hospital of Iceland	deCODE genetics	Daniel F Gudbjartsson et al
EPI_ISL_417565	Iceland/237/2020	Europe / Iceland / Reykjavik	2020-03-17	The National University Hospital of Iceland	deCODE genetics	Daniel F Gudbjartsson et al
EPI_ISL_417566	Iceland/238/2020	Europe / Iceland / Reykjavik	2020-03-17	The National University Hospital of Iceland	deCODE genetics	Daniel F Gudbjartsson et al
EPI_ISL_417567	Iceland/239/2020	Europe / Iceland / Reykjavik	2020-03-17	The National University Hospital of Iceland	deCODE genetics	Daniel F Gudbjartsson et al
EPI_ISL_417568	Iceland/240/2020	Europe / Iceland / Reykjavik	2020-03-17	The National University Hospital of Iceland	deCODE genetics	Daniel F Gudbjartsson et al
EPI_ISL_417569	Iceland/241/2020	Europe / Iceland / Reykjavik	2020-03-17	The National University Hospital of Iceland	deCODE genetics	Daniel F Gudbjartsson et al
EPI_ISL_417570	Iceland/242/2020	Europe / Iceland / Reykjavik	2020-03-17	The National University Hospital of Iceland	deCODE genetics	Daniel F Gudbjartsson et al
EPI_ISL_417571	Iceland/243/2020	Europe / Iceland / Reykjavik	2020-03-17	The National University Hospital of Iceland	deCODE genetics	Daniel F Gudbjartsson et al
EPI_ISL_417572	Iceland/244/2020	Europe / Iceland / Reykjavik	2020-03-17	The National University Hospital of Iceland	deCODE genetics	Daniel F Gudbjartsson et al
EPI_ISL_417573	Iceland/245/2020	Europe / Iceland / Reykjavik	2020-03-16	The National University Hospital of Iceland	deCODE genetics	Daniel F Gudbjartsson et al
EPI_ISL_417574	Iceland/246/2020	Europe / Iceland / Reykjavik	2020-03-17	The National University Hospital of Iceland	deCODE genetics	Daniel F Gudbjartsson et al
EPI_ISL_417575	Iceland/247/2020	Europe / Iceland / Reykjavik	2020-03-17	The National University Hospital of Iceland	deCODE genetics	Daniel F Gudbjartsson et al
EPI_ISL_417576	Iceland/248/2020	Europe / Iceland / Reykjavik	2020-03-17	The National University Hospital of Iceland	deCODE genetics	Daniel F Gudbjartsson et al
EPI_ISL_417577	Iceland/249/2020	Europe / Iceland / Reykjavik	2020-03-17	The National University Hospital of Iceland	deCODE genetics	Daniel F Gudbjartsson et al
EPI_ISL_417580	Iceland/252/2020	Europe / Iceland / Reykjavik	2020-03-17	The National University Hospital of Iceland	deCODE genetics	Daniel F Gudbjartsson et al
EPI_ISL_417581	Iceland/253/2020	Europe / Iceland / Reykjavik	2020-03-17	The National University Hospital of Iceland	deCODE genetics	Daniel F Gudbjartsson et al
EPI_ISL_417582	Iceland/254/2020	Europe / Iceland / Reykjavik	2020-03-17	The National University Hospital of Iceland	deCODE genetics	Daniel F Gudbjartsson et al
EPI_ISL_417583	Iceland/255/2020	Europe / Iceland / Reykjavik	2020-03-17	The National University Hospital of Iceland	deCODE genetics	Daniel F Gudbjartsson et al
EPI_ISL_417584	Iceland/256/2020	Europe / Iceland / Reykjavik	2020-03-17	The National University Hospital of Iceland	deCODE genetics	Daniel F Gudbjartsson et al
EPI_ISL_417585	Iceland/257/2020	Europe / Iceland / Reykjavik	2020-03-17	The National University Hospital of Iceland	deCODE genetics	Daniel F Gudbjartsson et al
EPI_ISL_417586	Iceland/258/2020	Europe / Iceland / Reykjavik	2020-03-17	The National University Hospital of Iceland	deCODE genetics	Daniel F Gudbjartsson et al
EPI_ISL_417587	Iceland/259/2020	Europe / Iceland / Reykjavik	2020-03-17	The National University Hospital of Iceland	deCODE genetics	Daniel F Gudbjartsson et al
EPI_ISL_417588	Iceland/260/2020	Europe / Iceland / Reykjavik	2020-03-17	The National University Hospital of Iceland	deCODE genetics	Daniel F Gudbjartsson et al
EPI_ISL_417589	Iceland/261/2020	Europe / Iceland / Reykjavik	2020-03-17	The National University Hospital of Iceland	deCODE genetics	Daniel F Gudbjartsson et al
EPI_ISL_417590	Iceland/262/2020	Europe / Iceland / Reykjavik	2020-03-18	deCODE genetics	deCODE genetics	Daniel F Gudbjartsson et al
EPI_ISL_417591	Iceland/263/2020	Europe / Iceland / Reykjavik	2020-03-17	The National University Hospital of Iceland	deCODE genetics	Daniel F Gudbjartsson et al
EPI_ISL_417593	Iceland/265/2020	Europe / Iceland / Reykjavik	2020-03-17	The National University Hospital of Iceland	deCODE genetics	Daniel F Gudbjartsson et al
EPI_ISL_417594	Iceland/266/2020	Europe / Iceland / Reykjavik	2020-03-17	The National University Hospital of Iceland	deCODE genetics	Daniel F Gudbjartsson et al
EPI_ISL_417595	Iceland/267/2020	Europe / Iceland / Reykjavik	2020-03-17	The National University Hospital of Iceland	deCODE genetics	Daniel F Gudbjartsson et al
EPI_ISL_417597	Iceland/269/2020	Europe / Iceland / Reykjavik	2020-03-17	The National University Hospital of Iceland	deCODE genetics	Daniel F Gudbjartsson et al
EPI_ISL_417599	Iceland/271/2020	Europe / Iceland / Reykjavik	2020-03-17	The National University Hospital of Iceland	deCODE genetics	Daniel F Gudbjartsson et al
EPI_ISL_417601	Iceland/273/2020	Europe / Iceland / Reykjavik	2020-03-17	The National University Hospital of Iceland	deCODE genetics	Daniel F Gudbjartsson et al
EPI_ISL_417602	Iceland/274/2020	Europe / Iceland / Reykjavik	2020-03-17	The National University Hospital of Iceland	deCODE genetics	Daniel F Gudbjartsson et al
EPI_ISL_417603	Iceland/275/2020	Europe / Iceland / Reykjavik	2020-03-17	The National University Hospital of Iceland	deCODE genetics	Daniel F Gudbjartsson et al
EPI_ISL_417609	Iceland/281/2020	Europe / Iceland / Reykjavik	2020-03-17	The National University Hospital of Iceland	deCODE genetics	Daniel F Gudbjartsson et al
EPI_ISL_417612	Iceland/284/2020	Europe / Iceland / Reykjavik	2020-03-17	The National University Hospital of Iceland	deCODE genetics	Daniel F Gudbjartsson et al
EPI_ISL_417615	Iceland/287/2020	Europe / Iceland / Reykjavik	2020-03-18	The National University Hospital of Iceland	deCODE genetics	Daniel F Gudbjartsson et al
EPI_ISL_417617	Iceland/289/2020	Europe / Iceland / Reykjavik	2020-03-18	The National University Hospital of Iceland	deCODE genetics	Daniel F Gudbjartsson et al
EPI_ISL_417618	Iceland/29/2020	Europe / Iceland / Reykjavik	2020-03-16	deCODE genetics	deCODE genetics	Daniel F Gudbjartsson et al
EPI_ISL_417619	Iceland/290/2020	Europe / Iceland / Reykjavik	2020-03-18	The National University Hospital of Iceland	deCODE genetics	Daniel F Gudbjartsson et al
EPI_ISL_417620	Iceland/291/2020	Europe / Iceland / Reykjavik	2020-03-18	The National University Hospital of Iceland	deCODE genetics	Daniel F Gudbjartsson et al
EPI_ISL_417622	Iceland/293/2020	Europe / Iceland / Reykjavik	2020-03-18	The National University Hospital of Iceland	deCODE genetics	Daniel F Gudbjartsson et al
EPI_ISL_417624	Iceland/295/2020	Europe / Iceland / Reykjavik	2020-03-18	The National University Hospital of Iceland	deCODE genetics	Daniel F Gudbjartsson et al
EPI_ISL_417626	Iceland/297/2020	Europe / Iceland / Reykjavik	2020-03-18	The National University Hospital of Iceland	deCODE genetics	Daniel F Gudbjartsson et al
EPI_ISL_417627	Iceland/298/2020	Europe / Iceland / Reykjavik	2020-03-18	The National University Hospital of Iceland	deCODE genetics	Daniel F Gudbjartsson et al
EPI_ISL_417628	Iceland/299/2020	Europe / Iceland / Reykjavik	2020-03-18	The National University Hospital of Iceland	deCODE genetics	Daniel F Gudbjartsson et al
EPI_ISL_417629	Iceland/300/2020	Europe / Iceland / Reykjavik	2020-03-18	The National University Hospital of Iceland	deCODE genetics	Daniel F Gudbjartsson et al
EPI_ISL_417630	Iceland/301/2020	Europe / Iceland / Reykjavik	2020-03-18	The National University Hospital of Iceland	deCODE genetics	Daniel F Gudbjartsson et al
EPI_ISL_417631	Iceland/302/2020	Europe / Iceland / Reykjavik	2020-03-18	The National University Hospital of Iceland	deCODE genetics	Daniel F Gudbjartsson et al
EPI_ISL_417632	Iceland/303/2020	Europe / Iceland / Reykjavik	2020-03-18	The National University Hospital of Iceland	deCODE genetics	Daniel F Gudbjartsson et al
EPI_ISL_417634	Iceland/305/2020	Europe / Iceland / Reykjavik	2020-03-18	The National University Hospital of Iceland	deCODE genetics	Daniel F Gudbjartsson et al
EPI_ISL_417635	Iceland/306/2020	Europe / Iceland / Reykjavik	2020-03-18	The National University Hospital of Iceland	deCODE genetics	Daniel F Gudbjartsson et al
EPI_ISL_417636	Iceland/307/2020	Europe / Iceland / Reykjavik	2020-03-18	The National University Hospital of Iceland	deCODE genetics	Daniel F Gudbjartsson et al
EPI_ISL_417637	Iceland/308/2020	Europe / Iceland / Reykjavik	2020-03-18	The National University Hospital of Iceland	deCODE genetics	Daniel F Gudbjartsson et al
EPI_ISL_417638	Iceland/309/2020	Europe / Iceland / Reykjavik	2020-03-18	The National University Hospital of Iceland	deCODE genetics	Daniel F Gudbjartsson et al
EPI_ISL_417639	Iceland/310/2020	Europe / Iceland / Reykjavik	2020-03-18	The National University Hospital of Iceland	deCODE genetics	Daniel F Gudbjartsson et al
EPI_ISL_417640	Iceland/311/2020	Europe / Iceland / Reykjavik	2020-03-18	The National University Hospital of Iceland	deCODE genetics	Daniel F Gudbjartsson et al
EPI_ISL_417643	Iceland/314/2020	Europe / Iceland / Reykjavik	2020-03-18	The National University Hospital of Iceland	deCODE genetics	Daniel F Gudbjartsson et al
EPI_ISL_417644	Iceland/315/2020	Europe / Iceland / Reykjavik	2020-03-18	The National University Hospital of Iceland	deCODE genetics	Daniel F Gudbjartsson et al
EPI_ISL_417645	Iceland/316/2020	Europe / Iceland / Reykjavik	2020-03-18	The National University Hospital of Iceland	deCODE genetics	Daniel F Gudbjartsson et al
EPI_ISL_417646	Iceland/317/2020	Europe / Iceland / Reykjavik	2020-03-18	The National University Hospital of Iceland	deCODE genetics	Daniel F Gudbjartsson et al
EPI_ISL_417647	Iceland/318/2020	Europe / Iceland / Reykjavik	2020-03-18	The National University Hospital of Iceland	deCODE genetics	Daniel F Gudbjartsson et al
EPI_ISL_417648	Iceland/319/2020	Europe / Iceland / Reykjavik	2020-03-18	The National University Hospital of Iceland	deCODE genetics	Daniel F Gudbjartsson et al
EPI_ISL_417649	Iceland/320/2020	Europe / Iceland / Reykjavik	2020-03-18	The National University Hospital of Iceland	deCODE genetics	Daniel F Gudbjartsson et al
EPI_ISL_417652	Iceland/323/2020	Europe / Iceland / Reykjavik	2020-03-18	The National University Hospital of Iceland	deCODE genetics	Daniel F Gudbjartsson et al
EPI_ISL_417653	Iceland/324/2020	Europe / Iceland / Reykjavik	2020-03-18	The National University Hospital of Iceland	deCODE genetics	Daniel F Gudbjartsson et al
EPI_ISL_417654	Iceland/325/2020	Europe / Iceland / Reykjavik	2020-03-18	The National University Hospital of Iceland	deCODE genetics	Daniel F Gudbjartsson et al
EPI_ISL_417655	Iceland/326/2020	Europe / Iceland / Reykjavik	2020-03-14	deCODE genetics	deCODE genetics	Daniel F Gudbjartsson et al
EPI_ISL_417659	Iceland/330/2020	Europe / Iceland / Reykjavik	2020-03-14	deCODE genetics	deCODE genetics	Daniel F Gudbjartsson et al
EPI_ISL_417663	Iceland/334/2020	Europe / Iceland / Reykjavik	2020-03-14	deCODE genetics	deCODE genetics	Daniel F Gudbjartsson et al
EPI_ISL_417665	Iceland/336/2020	Europe / Iceland / Reykjavik	2020-03-14	deCODE genetics	deCODE genetics	Daniel F Gudbjartsson et al
EPI_ISL_417672	Iceland/38/2020	Europe / Iceland / Reykjavik	2020-03-16	deCODE genetics	deCODE genetics	Daniel F Gudbjartsson et al
EPI_ISL_417676	Iceland/98/2020	Europe / Iceland / Reykjavik	2020-03-16	deCODE genetics	deCODE genetics	Daniel F Gudbjartsson et al
EPI_ISL_417677	Iceland/39/2020	Europe / Iceland / Reykjavik	2020-03-04	The National University Hospital of Iceland	deCODE genetics	Daniel F Gudbjartsson et al
EPI_ISL_417678	Iceland/185/2020	Europe / Iceland / Reykjavik	2020-03-16	The National University Hospital of Iceland	deCODE genetics	Daniel F Gudbjartsson et al
EPI_ISL_417680	Iceland/177/2020	Europe / Iceland / Reykjavik	2020-03-15	The National University Hospital of Iceland	deCODE genetics	Daniel F Gudbjartsson et al
EPI_ISL_417681	Iceland/37/2020	Europe / Iceland / Reykjavik	2020-03-04	The National University Hospital of Iceland	deCODE genetics	Daniel F Gudbjartsson et al
EPI_ISL_417682	Iceland/101/2020	Europe / Iceland / Reykjavik	2020-03-10	The National University Hospital of Iceland	deCODE genetics	Daniel F Gudbjartsson et al
EPI_ISL_417684	Iceland/54/2020	Europe / Iceland / Reykjavik	2020-03-06	The National University Hospital of Iceland	deCODE genetics	Daniel F Gudbjartsson et al
EPI_ISL_417685	Iceland/215/2020	Europe / Iceland / Reykjavik	2020-03-16	The National University Hospital of Iceland	deCODE genetics	Daniel F Gudbjartsson et al
EPI_ISL_417689	Iceland/160/2020	Europe / Iceland / Reykjavik	2020-03-13	The National University Hospital of Iceland	deCODE genetics	Daniel F Gudbjartsson et al
EPI_ISL_417690	Iceland/125/2020	Europe / Iceland / Reykjavik	2020-03-11	The National University Hospital of Iceland	deCODE genetics	Daniel F Gudbjartsson et al
EPI_ISL_417691	Iceland/111/2020	Europe / Iceland / Reykjavik	2020-03-11	The National University Hospital of Iceland	deCODE genetics	Daniel F Gudbjartsson et al
EPI_ISL_417692	Iceland/57/2020	Europe / Iceland / Reykjavik	2020-03-06	The National University Hospital of Iceland	deCODE genetics	Daniel F Gudbjartsson et al
EPI_ISL_417693	Iceland/25/2020	Europe / Iceland / Reykjavik	2020-03-02	The National University Hospital of Iceland	deCODE genetics	Daniel F Gudbjartsson et al
EPI_ISL_417696	Iceland/135/2020	Europe / Iceland / Reykjavik	2020-03-12	The National University Hospital of Iceland	deCODE genetics	Daniel F Gudbjartsson et al
EPI_ISL_417698	Iceland/103/2020	Europe / Iceland / Reykjavik	2020-03-10	The National University Hospital of Iceland	deCODE genetics	Daniel F Gudbjartsson et al
EPI_ISL_417699	Iceland/206/2020	Europe / Iceland / Reykjavik	2020-03-16	The National University Hospital of Iceland	deCODE genetics	Daniel F Gudbjartsson et al
EPI_ISL_417700	Iceland/173/2020	Europe / Iceland / Reykjavik	2020-03-15	The National University Hospital of Iceland	deCODE genetics	Daniel F Gudbjartsson et al
EPI_ISL_417703	Iceland/179/2020	Europe / Iceland / Reykjavik	2020-03-16	The National University Hospital of Iceland	deCODE genetics	Daniel F Gudbjartsson et al
EPI_ISL_417705	Iceland/65/2020	Europe / Iceland / Reykjavik	2020-03-07	The National University Hospital of Iceland	deCODE genetics	Daniel F Gudbjartsson et al
EPI_ISL_417706	Iceland/199/2020	Europe / Iceland / Reykjavik	2020-03-16	The National University Hospital of Iceland	deCODE genetics	Daniel F Gudbjartsson et al
EPI_ISL_417709	Iceland/189/2020	Europe / Iceland / Reykjavik	2020-03-16	The National University Hospital of Iceland	deCODE genetics	Daniel F Gudbjartsson et al
EPI_ISL_417711	Iceland/150/2020	Europe / Iceland / Reykjavik	2020-03-13	The National University Hospital of Iceland	deCODE genetics	Daniel F Gudbjartsson et al
EPI_ISL_417712	Iceland/172/2020	Europe / Iceland / Reykjavik	2020-03-15	The National University Hospital of Iceland	deCODE genetics	Daniel F Gudbjartsson et al
EPI_ISL_417713	Iceland/130/2020	Europe / Iceland / Reykjavik	2020-03-12	The National University Hospital of Iceland	deCODE genetics	Daniel F Gudbjartsson et al
EPI_ISL_417714	Iceland/129/2020	Europe / Iceland / Reykjavik	2020-03-12	The National University Hospital of Iceland	deCODE genetics	Daniel F Gudbjartsson et al
EPI_ISL_417715	Iceland/45/2020	Europe / Iceland / Reykjavik	2020-03-04	The National University Hospital of Iceland	deCODE genetics	Daniel F Gudbjartsson et al
EPI_ISL_417716	Iceland/174/2020	Europe / Iceland / Reykjavik	2020-03-16	The National University Hospital of Iceland	deCODE genetics	Daniel F Gudbjartsson et al
EPI_ISL_417717	Iceland/195/2020	Europe / Iceland / Reykjavik	2020-03-16	The National University Hospital of Iceland	deCODE genetics	Daniel F Gudbjartsson et al
EPI_ISL_417718	Iceland/49/2020	Europe / Iceland / Reykjavik	2020-03-05	The National University Hospital of Iceland	deCODE genetics	Daniel F Gudbjartsson et al
EPI_ISL_417720	Iceland/138/2020	Europe / Iceland / Reykjavik	2020-03-12	The National University Hospital of Iceland	deCODE genetics	Daniel F Gudbjartsson et al
EPI_ISL_417724	Iceland/182/2020	Europe / Iceland / Reykjavik	2020-03-16	The National University Hospital of Iceland	deCODE genetics	Daniel F Gudbjartsson et al
EPI_ISL_417725	Iceland/161/2020	Europe / Iceland / Reykjavik	2020-03-14	The National University Hospital of Iceland	deCODE genetics	Daniel F Gudbjartsson et al
EPI_ISL_417727	Iceland/127/2020	Europe / Iceland / Reykjavik	2020-03-12	The National University Hospital of Iceland	deCODE genetics	Daniel F Gudbjartsson et al
EPI_ISL_417728	Iceland/70/2020	Europe / Iceland / Reykjavik	2020-03-08	The National University Hospital of Iceland	deCODE genetics	Daniel F Gudbjartsson et al
EPI_ISL_417731	Iceland/61/2020	Europe / Iceland / Reykjavik	2020-03-06	The National University Hospital of Iceland	deCODE genetics	Daniel F Gudbjartsson et al
EPI_ISL_417732	Iceland/94/2020	Europe / Iceland / Reykjavik	2020-03-10	The National University Hospital of Iceland	deCODE genetics	Daniel F Gudbjartsson et al
EPI_ISL_417733	Iceland/207/2020	Europe / Iceland / Reykjavik	2020-03-16	The National University Hospital of Iceland	deCODE genetics	Daniel F Gudbjartsson et al
EPI_ISL_417734	Iceland/22/2020	Europe / Iceland / Reykjavik	2020-03-02	The National University Hospital of Iceland	deCODE genetics	Daniel F Gudbjartsson et al
EPI_ISL_417735	Iceland/134/2020	Europe / Iceland / Reykjavik	2020-03-12	The National University Hospital of Iceland	deCODE genetics	Daniel F Gudbjartsson et al
EPI_ISL_417736	Iceland/14/2020	Europe / Iceland / Reykjavik	2020-03-01	The National University Hospital of Iceland	deCODE genetics	Daniel F Gudbjartsson et al
EPI_ISL_417737	Iceland/155/2020	Europe / Iceland / Reykjavik	2020-03-15	The National University Hospital of Iceland	deCODE genetics	Daniel F Gudbjartsson et al
EPI_ISL_417739	Iceland/5/2020	Europe / Iceland / Reykjavik	2020-03-13	The National University Hospital of Iceland	deCODE genetics	Daniel F Gudbjartsson et al
EPI_ISL_417740	Iceland/7/2020	Europe / Iceland / Reykjavik	2020-03-15	The National University Hospital of Iceland	deCODE genetics	Daniel F Gudbjartsson et al
EPI_ISL_417741	Iceland/145/2020	Europe / Iceland / Reykjavik	2020-03-13	The National University Hospital of Iceland	deCODE genetics	Daniel F Gudbjartsson et al
EPI_ISL_417742	Iceland/197/2020	Europe / Iceland / Reykjavik	2020-03-16	The National University Hospital of Iceland	deCODE genetics	Daniel F Gudbjartsson et al
EPI_ISL_417743	Iceland/200/2020	Europe / Iceland / Reykjavik	2020-03-16	The National University Hospital of Iceland	deCODE genetics	Daniel F Gudbjartsson et al
EPI_ISL_417744	Iceland/137/2020	Europe / Iceland / Reykjavik	2020-03-13	The National University Hospital of Iceland	deCODE genetics	Daniel F Gudbjartsson et al
EPI_ISL_417745	Iceland/152/2020	Europe / Iceland / Reykjavik	2020-03-13	The National University Hospital of Iceland	deCODE genetics	Daniel F Gudbjartsson et al
EPI_ISL_417746	Iceland/183/2020	Europe / Iceland / Reykjavik	2020-03-16	The National University Hospital of Iceland	deCODE genetics	Daniel F Gudbjartsson et al
EPI_ISL_417748	Iceland/109/2020	Europe / Iceland / Reykjavik	2020-03-11	The National University Hospital of Iceland	deCODE genetics	Daniel F Gudbjartsson et al
EPI_ISL_417749	Iceland/69/2020	Europe / Iceland / Reykjavik	2020-03-08	The National University Hospital of Iceland	deCODE genetics	Daniel F Gudbjartsson et al
EPI_ISL_417750	Iceland/202/2020	Europe / Iceland / Reykjavik	2020-03-16	The National University Hospital of Iceland	deCODE genetics	Daniel F Gudbjartsson et al
EPI_ISL_417752	Iceland/213/2020	Europe / Iceland / Reykjavik	2020-03-16	The National University Hospital of Iceland	deCODE genetics	Daniel F Gudbjartsson et al
EPI_ISL_417753	Iceland/180/2020	Europe / Iceland / Reykjavik	2020-03-16	The National University Hospital of Iceland	deCODE genetics	Daniel F Gudbjartsson et al
EPI_ISL_417754	Iceland/226/2020	Europe / Iceland / Reykjavik	2020-03-16	The National University Hospital of Iceland	deCODE genetics	Daniel F Gudbjartsson et al
EPI_ISL_417755	Iceland/169/2020	Europe / Iceland / Reykjavik	2020-03-13	The National University Hospital of Iceland	deCODE genetics	Daniel F Gudbjartsson et al
EPI_ISL_417757	Iceland/62/2020	Europe / Iceland / Reykjavik	2020-03-06	The National University Hospital of Iceland	deCODE genetics	Daniel F Gudbjartsson et al
EPI_ISL_417758	Iceland/164/2020	Europe / Iceland / Reykjavik	2020-03-14	The National University Hospital of Iceland	deCODE genetics	Daniel F Gudbjartsson et al
EPI_ISL_417759	Iceland/166/2020	Europe / Iceland / Reykjavik	2020-03-13	The National University Hospital of Iceland	deCODE genetics	Daniel F Gudbjartsson et al
EPI_ISL_417761	Iceland/84/2020	Europe / Iceland / Reykjavik	2020-03-10	The National University Hospital of Iceland	deCODE genetics	Daniel F Gudbjartsson et al
EPI_ISL_417763	Iceland/211/2020	Europe / Iceland / Reykjavik	2020-03-16	The National University Hospital of Iceland	deCODE genetics	Daniel F Gudbjartsson et al
EPI_ISL_417765	Iceland/13/2020	Europe / Iceland / Reykjavik	2020-02-27	The National University Hospital of Iceland	deCODE genetics	Daniel F Gudbjartsson et al
EPI_ISL_417766	Iceland/208/2020	Europe / Iceland / Reykjavik	2020-03-16	The National University Hospital of Iceland	deCODE genetics	Daniel F Gudbjartsson et al
EPI_ISL_417770	Iceland/112/2020	Europe / Iceland / Reykjavik	2020-03-11	The National University Hospital of Iceland	deCODE genetics	Daniel F Gudbjartsson et al
EPI_ISL_417771	Iceland/131/2020	Europe / Iceland / Reykjavik	2020-03-12	The National University Hospital of Iceland	deCODE genetics	Daniel F Gudbjartsson et al
EPI_ISL_417772	Iceland/162/2020	Europe / Iceland / Reykjavik	2020-03-14	The National University Hospital of Iceland	deCODE genetics	Daniel F Gudbjartsson et al
EPI_ISL_417773	Iceland/30/2020	Europe / Iceland / Reykjavik	2020-03-03	The National University Hospital of Iceland	deCODE genetics	Daniel F Gudbjartsson et al
EPI_ISL_417774	Iceland/175/2020	Europe / Iceland / Reykjavik	2020-03-16	The National University Hospital of Iceland	deCODE genetics	Daniel F Gudbjartsson et al
EPI_ISL_417775	Iceland/163/2020	Europe / Iceland / Reykjavik	2020-03-14	The National University Hospital of Iceland	deCODE genetics	Daniel F Gudbjartsson et al
EPI_ISL_417777	Iceland/102/2020	Europe / Iceland / Reykjavik	2020-03-10	The National University Hospital of Iceland	deCODE genetics	Daniel F Gudbjartsson et al
EPI_ISL_417779	Iceland/106/2020	Europe / Iceland / Reykjavik	2020-03-11	The National University Hospital of Iceland	deCODE genetics	Daniel F Gudbjartsson et al
EPI_ISL_417783	Iceland/123/2020	Europe / Iceland / Reykjavik	2020-03-11	The National University Hospital of Iceland	deCODE genetics	Daniel F Gudbjartsson et al
EPI_ISL_417785	Iceland/126/2020	Europe / Iceland / Reykjavik	2020-03-12	The National University Hospital of Iceland	deCODE genetics	Daniel F Gudbjartsson et al
EPI_ISL_417786	Iceland/128/2020	Europe / Iceland / Reykjavik	2020-03-12	The National University Hospital of Iceland	deCODE genetics	Daniel F Gudbjartsson et al
EPI_ISL_417787	Iceland/132/2020	Europe / Iceland / Reykjavik	2020-03-12	The National University Hospital of Iceland	deCODE genetics	Daniel F Gudbjartsson et al
EPI_ISL_417788	Iceland/133/2020	Europe / Iceland / Reykjavik	2020-03-12	The National University Hospital of Iceland	deCODE genetics	Daniel F Gudbjartsson et al
EPI_ISL_417789	Iceland/136/2020	Europe / Iceland / Reykjavik	2020-03-12	The National University Hospital of Iceland	deCODE genetics	Daniel F Gudbjartsson et al
EPI_ISL_417790	Iceland/139/2020	Europe / Iceland / Reykjavik	2020-03-12	The National University Hospital of Iceland	deCODE genetics	Daniel F Gudbjartsson et al
EPI_ISL_417791	Iceland/140/2020	Europe / Iceland / Reykjavik	2020-03-12	The National University Hospital of Iceland	deCODE genetics	Daniel F Gudbjartsson et al
EPI_ISL_417793	Iceland/142/2020	Europe / Iceland / Reykjavik	2020-03-13	The National University Hospital of Iceland	deCODE genetics	Daniel F Gudbjartsson et al
EPI_ISL_417795	Iceland/144/2020	Europe / Iceland / Reykjavik	2020-03-13	The National University Hospital of Iceland	deCODE genetics	Daniel F Gudbjartsson et al
EPI_ISL_417796	Iceland/146/2020	Europe / Iceland / Reykjavik	2020-03-13	The National University Hospital of Iceland	deCODE genetics	Daniel F Gudbjartsson et al
EPI_ISL_417797	Iceland/147/2020	Europe / Iceland / Reykjavik	2020-03-13	The National University Hospital of Iceland	deCODE genetics	Daniel F Gudbjartsson et al
EPI_ISL_417798	Iceland/148/2020	Europe / Iceland / Reykjavik	2020-03-13	The National University Hospital of Iceland	deCODE genetics	Daniel F Gudbjartsson et al
EPI_ISL_417799	Iceland/149/2020	Europe / Iceland / Reykjavik	2020-03-13	The National University Hospital of Iceland	deCODE genetics	Daniel F Gudbjartsson et al
EPI_ISL_417800	Iceland/15/2020	Europe / Iceland / Reykjavik	2020-03-02	The National University Hospital of Iceland	deCODE genetics	Daniel F Gudbjartsson et al
EPI_ISL_417801	Iceland/151/2020	Europe / Iceland / Reykjavik	2020-03-13	The National University Hospital of Iceland	deCODE genetics	Daniel F Gudbjartsson et al
EPI_ISL_417802	Iceland/153/2020	Europe / Iceland / Reykjavik	2020-03-13	The National University Hospital of Iceland	deCODE genetics	Daniel F Gudbjartsson et al
EPI_ISL_417803	Iceland/156/2020	Europe / Iceland / Reykjavik	2020-03-13	The National University Hospital of Iceland	deCODE genetics	Daniel F Gudbjartsson et al
EPI_ISL_417804	Iceland/157/2020	Europe / Iceland / Reykjavik	2020-03-13	The National University Hospital of Iceland	deCODE genetics	Daniel F Gudbjartsson et al
EPI_ISL_417805	Iceland/158/2020	Europe / Iceland / Reykjavik	2020-03-13	The National University Hospital of Iceland	deCODE genetics	Daniel F Gudbjartsson et al
EPI_ISL_417806	Iceland/159/2020	Europe / Iceland / Reykjavik	2020-03-13	The National University Hospital of Iceland	deCODE genetics	Daniel F Gudbjartsson et al
EPI_ISL_417808	Iceland/165/2020	Europe / Iceland / Reykjavik	2020-03-15	The National University Hospital of Iceland	deCODE genetics	Daniel F Gudbjartsson et al
EPI_ISL_417809	Iceland/167/2020	Europe / Iceland / Reykjavik	2020-03-15	The National University Hospital of Iceland	deCODE genetics	Daniel F Gudbjartsson et al
EPI_ISL_417810	Iceland/168/2020	Europe / Iceland / Reykjavik	2020-03-13	The National University Hospital of Iceland	deCODE genetics	Daniel F Gudbjartsson et al
EPI_ISL_417812	Iceland/176/2020	Europe / Iceland / Reykjavik	2020-03-14	The National University Hospital of Iceland	deCODE genetics	Daniel F Gudbjartsson et al
EPI_ISL_417813	Iceland/178/2020	Europe / Iceland / Reykjavik	2020-03-15	The National University Hospital of Iceland	deCODE genetics	Daniel F Gudbjartsson et al
EPI_ISL_417814	Iceland/181/2020	Europe / Iceland / Reykjavik	2020-03-16	The National University Hospital of Iceland	deCODE genetics	Daniel F Gudbjartsson et al
EPI_ISL_417815	Iceland/186/2020	Europe / Iceland / Reykjavik	2020-03-16	The National University Hospital of Iceland	deCODE genetics	Daniel F Gudbjartsson et al
EPI_ISL_417817	Iceland/19/2020	Europe / Iceland / Reykjavik	2020-03-02	The National University Hospital of Iceland	deCODE genetics	Daniel F Gudbjartsson et al
EPI_ISL_417818	Iceland/190/2020	Europe / Iceland / Reykjavik	2020-03-16	The National University Hospital of Iceland	deCODE genetics	Daniel F Gudbjartsson et al
EPI_ISL_417819	Iceland/192/2020	Europe / Iceland / Reykjavik	2020-03-15	The National University Hospital of Iceland	deCODE genetics	Daniel F Gudbjartsson et al
EPI_ISL_417820	Iceland/193/2020	Europe / Iceland / Reykjavik	2020-03-16	The National University Hospital of Iceland	deCODE genetics	Daniel F Gudbjartsson et al
EPI_ISL_417822	Iceland/196/2020	Europe / Iceland / Reykjavik	2020-03-16	The National University Hospital of Iceland	deCODE genetics	Daniel F Gudbjartsson et al
EPI_ISL_417823	Iceland/198/2020	Europe / Iceland / Reykjavik	2020-03-16	The National University Hospital of Iceland	deCODE genetics	Daniel F Gudbjartsson et al
EPI_ISL_417824	Iceland/201/2020	Europe / Iceland / Reykjavik	2020-03-16	The National University Hospital of Iceland	deCODE genetics	Daniel F Gudbjartsson et al
EPI_ISL_417825	Iceland/203/2020	Europe / Iceland / Reykjavik	2020-03-16	The National University Hospital of Iceland	deCODE genetics	Daniel F Gudbjartsson et al
EPI_ISL_417826	Iceland/204/2020	Europe / Iceland / Reykjavik	2020-03-16	The National University Hospital of Iceland	deCODE genetics	Daniel F Gudbjartsson et al
EPI_ISL_417827	Iceland/205/2020	Europe / Iceland / Reykjavik	2020-03-16	The National University Hospital of Iceland	deCODE genetics	Daniel F Gudbjartsson et al
EPI_ISL_417829	Iceland/210/2020	Europe / Iceland / Reykjavik	2020-03-16	The National University Hospital of Iceland	deCODE genetics	Daniel F Gudbjartsson et al
EPI_ISL_417830	Iceland/212/2020	Europe / Iceland / Reykjavik	2020-03-16	The National University Hospital of Iceland	deCODE genetics	Daniel F Gudbjartsson et al
EPI_ISL_417831	Iceland/214/2020	Europe / Iceland / Reykjavik	2020-03-16	The National University Hospital of Iceland	deCODE genetics	Daniel F Gudbjartsson et al
EPI_ISL_417832	Iceland/216/2020	Europe / Iceland / Reykjavik	2020-03-16	The National University Hospital of Iceland	deCODE genetics	Daniel F Gudbjartsson et al
EPI_ISL_417833	Iceland/217/2020	Europe / Iceland / Reykjavik	2020-03-16	The National University Hospital of Iceland	deCODE genetics	Daniel F Gudbjartsson et al
EPI_ISL_417834	Iceland/218/2020	Europe / Iceland / Reykjavik	2020-03-16	The National University Hospital of Iceland	deCODE genetics	Daniel F Gudbjartsson et al
EPI_ISL_417835	Iceland/219/2020	Europe / Iceland / Reykjavik	2020-03-16	The National University Hospital of Iceland	deCODE genetics	Daniel F Gudbjartsson et al
EPI_ISL_417836	Iceland/221/2020	Europe / Iceland / Reykjavik	2020-03-16	The National University Hospital of Iceland	deCODE genetics	Daniel F Gudbjartsson et al
EPI_ISL_417837	Iceland/222/2020	Europe / Iceland / Reykjavik	2020-03-16	The National University Hospital of Iceland	deCODE genetics	Daniel F Gudbjartsson et al
EPI_ISL_417838	Iceland/223/2020	Europe / Iceland / Reykjavik	2020-03-16	The National University Hospital of Iceland	deCODE genetics	Daniel F Gudbjartsson et al
EPI_ISL_417839	Iceland/224/2020	Europe / Iceland / Reykjavik	2020-03-16	The National University Hospital of Iceland	deCODE genetics	Daniel F Gudbjartsson et al
EPI_ISL_417840	Iceland/23/2020	Europe / Iceland / Reykjavik	2020-03-02	The National University Hospital of Iceland	deCODE genetics	Daniel F Gudbjartsson et al
EPI_ISL_417841	Iceland/26/2020	Europe / Iceland / Reykjavik	2020-03-03	The National University Hospital of Iceland	deCODE genetics	Daniel F Gudbjartsson et al
EPI_ISL_417842	Iceland/31/2020	Europe / Iceland / Reykjavik	2020-03-03	The National University Hospital of Iceland	deCODE genetics	Daniel F Gudbjartsson et al
EPI_ISL_417844	Iceland/36/2020	Europe / Iceland / Reykjavik	2020-03-04	The National University Hospital of Iceland	deCODE genetics	Daniel F Gudbjartsson et al
EPI_ISL_417851	Iceland/53/2020	Europe / Iceland / Reykjavik	2020-03-05	The National University Hospital of Iceland	deCODE genetics	Daniel F Gudbjartsson et al
EPI_ISL_417852	Iceland/56/2020	Europe / Iceland / Reykjavik	2020-03-06	The National University Hospital of Iceland	deCODE genetics	Daniel F Gudbjartsson et al
EPI_ISL_417853	Iceland/59/2020	Europe / Iceland / Reykjavik	2020-03-06	The National University Hospital of Iceland	deCODE genetics	Daniel F Gudbjartsson et al
EPI_ISL_417854	Iceland/6/2020	Europe / Iceland / Reykjavik	2020-03-13	The National University Hospital of Iceland	deCODE genetics	Daniel F Gudbjartsson et al
EPI_ISL_417855	Iceland/63/2020	Europe / Iceland / Reykjavik	2020-03-07	The National University Hospital of Iceland	deCODE genetics	Daniel F Gudbjartsson et al
EPI_ISL_417857	Iceland/66/2020	Europe / Iceland / Reykjavik	2020-03-07	The National University Hospital of Iceland	deCODE genetics	Daniel F Gudbjartsson et al
EPI_ISL_417861	Iceland/73/2020	Europe / Iceland / Reykjavik	2020-03-09	The National University Hospital of Iceland	deCODE genetics	Daniel F Gudbjartsson et al
EPI_ISL_417862	Iceland/77/2020	Europe / Iceland / Reykjavik	2020-03-09	The National University Hospital of Iceland	deCODE genetics	Daniel F Gudbjartsson et al
EPI_ISL_417863	Iceland/78/2020	Europe / Iceland / Reykjavik	2020-03-09	The National University Hospital of Iceland	deCODE genetics	Daniel F Gudbjartsson et al
EPI_ISL_417864	Iceland/8/2020	Europe / Iceland / Reykjavik	2020-03-15	The National University Hospital of Iceland	deCODE genetics	Daniel F Gudbjartsson et al
EPI_ISL_417865	Iceland/80/2020	Europe / Iceland / Reykjavik	2020-03-09	The National University Hospital of Iceland	deCODE genetics	Daniel F Gudbjartsson et al
EPI_ISL_417866	Iceland/81/2020	Europe / Iceland / Reykjavik	2020-03-09	The National University Hospital of Iceland	deCODE genetics	Daniel F Gudbjartsson et al
EPI_ISL_417867	Iceland/82/2020	Europe / Iceland / Reykjavik	2020-03-09	The National University Hospital of Iceland	deCODE genetics	Daniel F Gudbjartsson et al
EPI_ISL_417868	Iceland/83/2020	Europe / Iceland / Reykjavik	2020-03-09	The National University Hospital of Iceland	deCODE genetics	Daniel F Gudbjartsson et al
EPI_ISL_417871	Iceland/9/2020	Europe / Iceland / Reykjavik	2020-03-11	The National University Hospital of Iceland	deCODE genetics	Daniel F Gudbjartsson et al
EPI_ISL_417876	Iceland/97/2020	Europe / Iceland / Reykjavik	2020-03-10	The National University Hospital of Iceland	deCODE genetics	Daniel F Gudbjartsson et al
EPI_ISL_417877	Slovakia/SK-BMC1/2020	Europe / Slovakia / Kostoliste	2020-03-06	Institute of Virology, Biomedical Research Center of the Slovak Academy of Sciences, Bratislava; Public Health Authority of the Slovak Republic, Bratislava	Institute of Virology, Biomedical Research Center of the Slovak Academy of Sciences, Bratislava; Comenius University Science Park, Bratislava	Monika Slávikova et al
EPI_ISL_417878	Slovakia/SK-BMC2/2020	Europe / Slovakia / Bratislava	2020-03-07	Institute of Virology, Biomedical Research Center of the Slovak Academy of Sciences, Bratislava; Public Health Authority of the Slovak Republic, Bratislava	Institute of Virology, Biomedical Research Center of the Slovak Academy of Sciences, Bratislava; Comenius University Science Park, Bratislava	Monika Slávikova et al
EPI_ISL_417879	Slovakia/SK-BMC5/2020	Europe / Slovakia / Kosice	2020-03-06	Institute of Virology, Biomedical Research Center of the Slovak Academy of Sciences, Bratislava; Public Health Authority of the Slovak Republic, Bratislava	Institute of Virology, Biomedical Research Center of the Slovak Academy of Sciences, Bratislava; Comenius University Science Park, Bratislava	Monika Slávikova et al
EPI_ISL_417880	Slovakia/SK-BMC6/2020	Europe / Slovakia / Martin	2020-03-08	Institute of Virology, Biomedical Research Center of the Slovak Academy of Sciences, Bratislava; Public Health Authority of the Slovak Republic, Bratislava	Institute of Virology, Biomedical Research Center of the Slovak Academy of Sciences, Bratislava; Comenius University Science Park, Bratislava	Monika Slávikova et al
EPI_ISL_417917	Malaysia/189332/2020	Asia / Malaysia / Kuala Lumpur	2020-03-20	Department of Medical Microbiology, University Malaya Medical Centre	Department of Medical Microbiology	Yoong Min CHONG et al
EPI_ISL_417918	Malaysia/188407/2020	Asia / Malaysia / Kuala Lumpur	2020-03-18	Department of Medical Microbiology, University Malaya Medical Centre	Department of Medical Microbiology, Faculty of Medicine, University of Malaya	Yoong Min CHONG et al
EPI_ISL_417921	Italy/LAZ-INMI3/2020	Europe / Italy / Lazio / Rome	2020-03-01	INMI Lazzaro Spallanzani IRCCS	Laboratory of Virology, INMI Lazzaro Spallanzani IRCCS	Martina Rueca et al
EPI_ISL_417922	Italy/LAZ-INMI4/2020	Europe / Italy / Lazio / Rome	2020-02-28	INMI Lazzaro Spallanzani IRCCS	Laboratory of Virology, INMI Lazzaro Spallanzani IRCCS	Cesare E. M. Gruber et al
EPI_ISL_417923	Italy/LAZ-INMI5/2020	Europe / Italy / Lazio / Rome	2020-03-04	INMI Lazzaro Spallanzani IRCCS	Laboratory of Virology, INMI Lazzaro Spallanzani IRCCS	Francesco Messina et al
EPI_ISL_417932	USA/CA-CZB06/2020	North America / USA / California / San Francisco	2020-03-18	UCSF Clinical Microbiology Laboratory	Chan-Zuckerberg Biohub	Shaun Arevalo et al
EPI_ISL_417946	DRC/82/2020	Africa / Democratic Republic of the Congo / Kinshasa	2020-03-18	Viral Respiratory Lab, National Institute for Biomedical Research (INRB)	Pathogen Sequencing Lab, National Institute for Biomedical Research (INRB)	Placide Mbala-Kingebeni et al
EPI_ISL_417947	DRC/94/2020	Africa / Democratic Republic of the Congo / Kinshasa	2020-03-19	Viral Respiratory Lab, National Institute for Biomedical Research (INRB)	Pathogen Sequencing Lab, National Institute for Biomedical Research (INRB)	Placide Mbala-Kingebeni et al
EPI_ISL_417950	DRC/158/2020	Africa / Democratic Republic of the Congo / Kinshasa	2020-03-20	Viral Respiratory Lab, National Institute for Biomedical Research (INRB)	Pathogen Sequencing Lab, National Institute for Biomedical Research (INRB)	Placide Mbala-Kingebeni et al
EPI_ISL_417952	Spain/MD-HLP-H2-16/2020	Europe / Spain / Madrid	2020-03-09	Hospital Universitario 12 de Octubre	Hospital Universitario La Paz	Elias Dahdouh et al
EPI_ISL_417954	Spain/MD-HLP-H3-10/2020	Europe / Spain / Madrid	2020-03-12	Hospital Universitario 12 de Octubre	Hospital Universitario La Paz	Elias Dahdouh et al
EPI_ISL_417956	Spain/MD-HLP-H5-34/2020	Europe / Spain / Madrid	2020-03-11	Hospital Universitario 12 de Octubre	Hospital Universitario La Paz	Elias Dahdouh et al
EPI_ISL_417957	Spain/MD-HLP-H7-36/2020	Europe / Spain / Madrid	2020-03-12	Hospital Universitario 12 de Octubre	Hospital Universitario La Paz	Elias Dahdouh et al
EPI_ISL_417958	USA/UT-010/2020	North America / USA / Utah	2020-03-10	Utah Public Health Laboratory	Utah Public Health Laboratory	Erin Young et al
EPI_ISL_417961	Spain/MD-HLP-H9-38/2020	Europe / Spain / Madrid	2020-03-12	Hospital Universitario 12 de Octubre	Hospital Universitario La Paz	Elias Dahdouh et al
EPI_ISL_417963	Spain/MD-HLP-H10-39/2020	Europe / Spain / Madrid	2020-03-12	Hospital Universitario 12 de Octubre	Hospital Universitario La Paz	Elias Dahdouh et al
EPI_ISL_417964	USA/UT-014/2020	North America / USA / Utah	2020-03-13	Utah Public Health Laboratory	Utah Public Health Laboratory	Erin Young et al
EPI_ISL_417967	Spain/MD-HLP-H11-40/2020	Europe / Spain / Madrid	2020-03-12	Hospital Universitario 12 de Octubre	Hospital Universitario La Paz	Elias Dahdouh et al
EPI_ISL_417969	Spain/MD-HLP-LP10-12/2020	Europe / Spain / Madrid	2020-03-09	Hospital Universitario La Paz	Hospital Universitario La Paz	Elias Dahdouh et al
EPI_ISL_417971	USA/UT-028/2020	North America / USA / Utah	2020-03-19	Utah Public Health Laboratory	Utah Public Health Laboratory	Erin Young et al
EPI_ISL_417972	Spain/MD-HLP-LP12-21/2020	Europe / Spain / Madrid	2020-03-09	Hospital Universitario La Paz	Hospital Universitario La Paz	Elias Dahdouh et al
EPI_ISL_417975	Spain/MD-HLP-LP14-3/2020	Europe / Spain / Madrid	2020-03-09	Hospital Universitario La Paz	Hospital Universitario La Paz	Elias Dahdouh et al
EPI_ISL_417976	USA/UT-033/2020	North America / USA / Utah	2020-03-19	Utah Public Health Laboratory	Utah Public Health Laboratory	Erin Young et al
EPI_ISL_417978	Spain/MD-HLP-LP15-4/2020	Europe / Spain / Madrid	2020-03-09	Hospital Universitario La Paz	Hospital Universitario La Paz	Elias Dahdouh et al
EPI_ISL_417979	Spain/MD-HLP-R2-15/2020	Europe / Spain / Madrid	2020-03-03	Hospital Universitario Ramón y Cajal	Hospital Universitario La Paz	Elias Dahdouh et al
EPI_ISL_417980	Spain/MD-HLP-R5-8/2020	Europe / Spain / Madrid	2020-03-03	Hospital Universitario Ramón y Cajal	Hospital Universitario La Paz	Elias Dahdouh et al
EPI_ISL_417981	Spain/MD-HLP-R10-33/2020	Europe / Spain / Madrid	2020-03-02	Hospital Universitario Ramón y Cajal	Hospital Universitario La Paz	Elias Dahdouh et al
EPI_ISL_417986	Portugal/PT0001b/2020	Europe / Portugal / Portugal	2020-03-03	Centro Hospitalar e Universitario de Sao Joao, Porto	Instituto Nacional de Saude (INSA)	Guiomar et al et al
EPI_ISL_417987	Portugal/PT0003/2020	Europe / Portugal / Portugal	2020-03-03	Centro Hospitalar e Universitario de Sao Joao, Porto	Instituto Nacional de Saude (INSA)	Guiomar et al et al
EPI_ISL_417988	Portugal/PT0004/2020	Europe / Portugal / Portugal	2020-03-05	CHULC - H Curry Cabral	Instituto Nacional de Saude (INSA)	Guiomar et al et al
EPI_ISL_417989	Portugal/PT0005/2020	Europe / Portugal / Portugal	2020-03-04	Centro Hospitalar e Universitario de Sao Joao, Porto	Instituto Nacional de Saude (INSA)	Guiomar et al et al
EPI_ISL_417991	Portugal/PT0006b/2020	Europe / Portugal / Portugal	2020-03-08	CHULC - H Curry Cabral	Instituto Nacional de Saude (INSA)	Guiomar et al et al
EPI_ISL_417992	Portugal/PT0007/2020	Europe / Portugal / Portugal	2020-03-07	CHULC - H D Estefania	Instituto Nacional de Saude (INSA)	Guiomar et al et al
EPI_ISL_417993	Portugal/PT0008/2020	Europe / Portugal / Portugal	2020-03-08	CHULC - H D Estefania	Instituto Nacional de Saude (INSA)	Guiomar et al et al
EPI_ISL_417994	Portugal/PT0009/2020	Europe / Portugal / Portugal	2020-03-08	CHULC - H Curry Cabral	Instituto Nacional de Saude (INSA)	Guiomar et al et al
EPI_ISL_417995	Portugal/PT0010/2020	Europe / Portugal / Portugal	2020-03-08	CHULC - H Curry Cabral	Instituto Nacional de Saude (INSA)	Guiomar et al et al
EPI_ISL_417996	Portugal/PT0011/2020	Europe / Portugal / Portugal	2020-03-08	CHULC - H Curry Cabral	Instituto Nacional de Saude (INSA)	Guiomar et al et al
EPI_ISL_417998	Portugal/PT0013/2020	Europe / Portugal / Portugal	2020-03-08	Centro Hospital do Porto, E.P.E. - H. Geral de Santo Antonio	Instituto Nacional de Saude (INSA)	Guiomar et al et al
EPI_ISL_417999	Portugal/PT0014/2020	Europe / Portugal / Portugal	2020-03-07	Centro Hospital do Porto, E.P.E. - H. Geral de Santo Antonio	Instituto Nacional de Saude (INSA)	Guiomar et al et al
EPI_ISL_418000	Portugal/PT0015/2020	Europe / Portugal / Portugal	2020-03-10	ARS Algarve - Laboratório Laura Ayres	Instituto Nacional de Saude (INSA)	Guiomar et al et al
EPI_ISL_418001	Portugal/PT0016/2020	Europe / Portugal / Portugal	2020-03-10	ARS Algarve - Laboratório Laura Ayres	Instituto Nacional de Saude (INSA)	Guiomar et al et al
EPI_ISL_418002	Portugal/PT0017/2020	Europe / Portugal / Portugal	2020-03-11	CHU Coimbra	Instituto Nacional de Saude (INSA)	Guiomar et al et al
EPI_ISL_418003	Portugal/PT0018/2020	Europe / Portugal / Portugal	2020-03-10	H Braga	Instituto Nacional de Saude (INSA)	Guiomar et al et al
EPI_ISL_418004	Portugal/PT0019/2020	Europe / Portugal / Portugal	2020-03-12	ARS Algarve - Laboratório Laura Ayres	Instituto Nacional de Saude (INSA)	Guiomar et al et al
EPI_ISL_418005	Portugal/PT0020/2020	Europe / Portugal / Portugal	2020-03-12	CHU Coimbra - Pediátrico	Instituto Nacional de Saude (INSA)	Guiomar et al et al
EPI_ISL_418006	Portugal/PT0021/2020	Europe / Portugal / Portugal	2020-03-13	CHBarreiro Montijo	Instituto Nacional de Saude (INSA)	Guiomar et al et al
EPI_ISL_418007	Portugal/PT0022/2020	Europe / Portugal / Portugal	2020-03-13	H Braga	Instituto Nacional de Saude (INSA)	Guiomar et al et al
EPI_ISL_418008	Portugal/PT0023/2020	Europe / Portugal / Portugal	2020-03-13	H Braga	Instituto Nacional de Saude (INSA)	Guiomar et al et al
EPI_ISL_418009	Portugal/PT0024/2020	Europe / Portugal / Portugal	2020-03-15	HSE Ilha Terceira - Angra do Heroismo	Instituto Nacional de Saude (INSA)	Guiomar et al et al
EPI_ISL_418010	Portugal/PT0025/2020	Europe / Portugal / Portugal	2020-03-03	CHULC - H Curry Cabral	Instituto Nacional de Saude (INSA)	Guiomar et al et al
EPI_ISL_418011	Portugal/PT0026/2020	Europe / Portugal / Portugal	2020-03-04	CHULC - H Curry Cabral	Instituto Nacional de Saude (INSA)	Guiomar et al et al
EPI_ISL_418012	Portugal/PT0027/2020	Europe / Portugal / Portugal	2020-03-06	CHULC - H Curry Cabral	Instituto Nacional de Saude (INSA)	Guiomar et al et al
EPI_ISL_418013	Portugal/PT0028/2020	Europe / Portugal / Portugal	2020-03-07	CHULC - H Curry Cabral	Instituto Nacional de Saude (INSA)	Guiomar et al et al
EPI_ISL_418014	Portugal/PT0029/2020	Europe / Portugal / Portugal	2020-03-09	CHULC - H Curry Cabral	Instituto Nacional de Saude (INSA)	Guiomar et al et al
EPI_ISL_418015	Portugal/PT0030/2020	Europe / Portugal / Portugal	2020-03-09	CHULC - H Curry Cabral	Instituto Nacional de Saude (INSA)	Guiomar et al et al
EPI_ISL_418016	Portugal/PT0031/2020	Europe / Portugal / Portugal	2020-03-10	CHULC - H Curry Cabral	Instituto Nacional de Saude (INSA)	Guiomar et al et al
EPI_ISL_418017	Portugal/PT0032/2020	Europe / Portugal / Portugal	2020-03-16	CHMT	Instituto Nacional de Saude (INSA)	Guiomar et al et al
EPI_ISL_418018	Portugal/PT0033/2020	Europe / Portugal / Portugal	2020-03-16	H Garcia de Orta	Instituto Nacional de Saude (INSA)	Guiomar et al et al
EPI_ISL_418019	Portugal/PT0034/2020	Europe / Portugal / Portugal	2020-03-15	H Braga	Instituto Nacional de Saude (INSA)	Guiomar et al et al
EPI_ISL_418020	Portugal/PT0035/2020	Europe / Portugal / Portugal	2020-03-16	H Braga	Instituto Nacional de Saude (INSA)	Guiomar et al et al
EPI_ISL_418021	Portugal/PT0036/2020	Europe / Portugal / Portugal	2020-03-16	H Braga	Instituto Nacional de Saude (INSA)	Guiomar et al et al
EPI_ISL_418022	Portugal/PT0037/2020	Europe / Portugal / Portugal	2020-03-15	H Braga	Instituto Nacional de Saude (INSA)	Guiomar et al et al
EPI_ISL_418023	Portugal/PT0038/2020	Europe / Portugal / Portugal	2020-03-17	H Evora	Instituto Nacional de Saude (INSA)	Guiomar et al et al
EPI_ISL_418024	Portugal/PT0039/2020	Europe / Portugal / Portugal	2020-03-17	CHUA - Faro	Instituto Nacional de Saude (INSA)	Guiomar et al et al
EPI_ISL_418025	Portugal/PT0040/2020	Europe / Portugal / Portugal	2020-03-17	H Santarem	Instituto Nacional de Saude (INSA)	Guiomar et al et al
EPI_ISL_418026	Portugal/PT0041/2020	Europe / Portugal / Portugal	2020-03-17	H Dr. Nelio Mendonca - Funchal	Instituto Nacional de Saude (INSA)	Guiomar et al et al
EPI_ISL_418028	USA/MN-UW243/2020	North America / USA / Minnesota	2020-03-13	UW Virology Lab	UW Virology Lab	Pavitra Roychoudhury et al
EPI_ISL_418029	USA/WA-UW244/2020	North America / USA / Washington	2020-03-16	UW Virology Lab	UW Virology Lab	Pavitra Roychoudhury et al
EPI_ISL_418030	USA/WA-UW245/2020	North America / USA / Washington	2020-03-16	UW Virology Lab	UW Virology Lab	Pavitra Roychoudhury et al
EPI_ISL_418032	USA/WA-UW247/2020	North America / USA / Washington	2020-03-16	UW Virology Lab	UW Virology Lab	Pavitra Roychoudhury et al
EPI_ISL_418033	USA/WA-UW248/2020	North America / USA / Washington	2020-03-16	UW Virology Lab	UW Virology Lab	Pavitra Roychoudhury et al
EPI_ISL_418034	USA/WA-UW249/2020	North America / USA / Washington	2020-03-16	UW Virology Lab	UW Virology Lab	Pavitra Roychoudhury et al
EPI_ISL_418036	USA/MN-UW251/2020	North America / USA / Minnesota	2020-03-13	UW Virology Lab	UW Virology Lab	Pavitra Roychoudhury et al
EPI_ISL_418037	USA/WA-UW252/2020	North America / USA / Washington	2020-03-16	UW Virology Lab	UW Virology Lab	Pavitra Roychoudhury et al
EPI_ISL_418038	USA/WA-UW253/2020	North America / USA / Washington	2020-03-15	UW Virology Lab	UW Virology Lab	Pavitra Roychoudhury et al
EPI_ISL_418039	USA/CT-UW254/2020	North America / USA / Connecticut	2020-03-13	UW Virology Lab	UW Virology Lab	Pavitra Roychoudhury et al
EPI_ISL_418040	USA/WA-UW255/2020	North America / USA / Washington	2020-03-16	UW Virology Lab	UW Virology Lab	Pavitra Roychoudhury et al
EPI_ISL_418041	USA/CT-UW256/2020	North America / USA / Connecticut	2020-03-14	UW Virology Lab	UW Virology Lab	Pavitra Roychoudhury et al
EPI_ISL_418042	USA/MN-UW257/2020	North America / USA / Minnesota	2020-03-13	UW Virology Lab	UW Virology Lab	Pavitra Roychoudhury et al
EPI_ISL_418043	USA/CT-UW258/2020	North America / USA / Connecticut	2020-03-14	UW Virology Lab	UW Virology Lab	Pavitra Roychoudhury et al
EPI_ISL_418044	USA/CT-UW259/2020	North America / USA / Connecticut	2020-03-14	UW Virology Lab	UW Virology Lab	Pavitra Roychoudhury et al
EPI_ISL_418045	USA/CT-UW260/2020	North America / USA / Connecticut	2020-03-14	UW Virology Lab	UW Virology Lab	Pavitra Roychoudhury et al
EPI_ISL_418046	USA/WA-UW261/2020	North America / USA / Washington	2020-03-16	UW Virology Lab	UW Virology Lab	Pavitra Roychoudhury et al
EPI_ISL_418047	USA/WA-UW262/2020	North America / USA / Washington	2020-03-16	UW Virology Lab	UW Virology Lab	Pavitra Roychoudhury et al
EPI_ISL_418049	USA/MN-UW264/2020	North America / USA / Minnesota	2020-03-13	UW Virology Lab	UW Virology Lab	Pavitra Roychoudhury et al
EPI_ISL_418050	USA/WA-UW265/2020	North America / USA / Washington	2020-03-16	UW Virology Lab	UW Virology Lab	Pavitra Roychoudhury et al
EPI_ISL_418051	USA/MN-UW266/2020	North America / USA / Minnesota	2020-03-13	UW Virology Lab	UW Virology Lab	Pavitra Roychoudhury et al
EPI_ISL_418053	USA/WA-UW268/2020	North America / USA / Washington	2020-03-16	UW Virology Lab	UW Virology Lab	Pavitra Roychoudhury et al
EPI_ISL_418054	USA/WA-UW269/2020	North America / USA / Washington	2020-03-16	UW Virology Lab	UW Virology Lab	Pavitra Roychoudhury et al
EPI_ISL_418055	USA/WA-UW270/2020	North America / USA / Washington	2020-03-14	UW Virology Lab	UW Virology Lab	Pavitra Roychoudhury et al
EPI_ISL_418056	USA/CT-UW271/2020	North America / USA / Connecticut	2020-03-13	UW Virology Lab	UW Virology Lab	Pavitra Roychoudhury et al
EPI_ISL_418057	USA/CT-UW272/2020	North America / USA / Connecticut	2020-03-13	UW Virology Lab	UW Virology Lab	Pavitra Roychoudhury et al
EPI_ISL_418059	USA/WA-UW274/2020	North America / USA / USA	2020-03-13	UW Virology Lab	UW Virology Lab	Pavitra Roychoudhury et al
EPI_ISL_418060	USA/WA-UW275/2020	North America / USA / USA	2020-03-14	UW Virology Lab	UW Virology Lab	Pavitra Roychoudhury et al
EPI_ISL_418061	USA/UN-UW276/2020	North America / USA / USA	2020-03-13	UW Virology Lab	UW Virology Lab	Pavitra Roychoudhury et al
EPI_ISL_418062	USA/WA-UW277/2020	North America / USA / Washington	2020-03-14	UW Virology Lab	UW Virology Lab	Pavitra Roychoudhury et al
EPI_ISL_418064	USA/WA-UW279/2020	North America / USA / Washington	2020-03-15	UW Virology Lab	UW Virology Lab	Pavitra Roychoudhury et al
EPI_ISL_418069	USA/WA-UW284/2020	North America / USA / Washington	2020-03-14	UW Virology Lab	UW Virology Lab	Pavitra Roychoudhury et al
EPI_ISL_418070	USA/WA-UW285/2020	North America / USA / Washington	2020-03-14	UW Virology Lab	UW Virology Lab	Pavitra Roychoudhury et al
EPI_ISL_418071	USA/WA-UW286/2020	North America / USA / Washington	2020-03-15	UW Virology Lab	UW Virology Lab	Pavitra Roychoudhury et al
EPI_ISL_418073	USA/WA-UW288/2020	North America / USA / Washington	2020-03-15	UW Virology Lab	UW Virology Lab	Pavitra Roychoudhury et al
EPI_ISL_418075	USA/WA-UW290/2020	North America / USA / Washington	2020-03-15	UW Virology Lab	UW Virology Lab	Pavitra Roychoudhury et al
EPI_ISL_418076	USA/WA-UW291/2020	North America / USA / Washington	2020-03-15	UW Virology Lab	UW Virology Lab	Pavitra Roychoudhury et al
EPI_ISL_418077	USA/WA-UW292/2020	North America / USA / Washington	2020-03-15	UW Virology Lab	UW Virology Lab	Pavitra Roychoudhury et al
EPI_ISL_418080	USA/WA-UW295/2020	North America / USA / Washington	2020-03-15	UW Virology Lab	UW Virology Lab	Pavitra Roychoudhury et al
EPI_ISL_418081	USA/WA-UW296/2020	North America / USA / Washington	2020-03-15	UW Virology Lab	UW Virology Lab	Pavitra Roychoudhury et al
EPI_ISL_418082	USA/WA-UW297/2020	North America / USA / Washington	2020-03-15	UW Virology Lab	UW Virology Lab	Pavitra Roychoudhury et al
EPI_ISL_418144	Wales/PHWC-240E8/2020	Europe / United Kingdom / Wales	2020-03-14	Wales Specialist Virology Centre	Public Health Wales Microbiology Cardiff	Catherine Moore et al
EPI_ISL_418147	Wales/PHWC-24121/2020	Europe / United Kingdom / Wales	2020-03-14	Wales Specialist Virology Centre	Public Health Wales Microbiology Cardiff	Catherine Moore et al
EPI_ISL_418156	Wales/PHWC-2423D/2020	Europe / United Kingdom / Wales	2020-03-16	Wales Specialist Virology Centre	Public Health Wales Microbiology Cardiff	Catherine Moore et al
EPI_ISL_418158	Wales/PHWC-24279/2020	Europe / United Kingdom / Wales	2020-03-16	Wales Specialist Virology Centre	Public Health Wales Microbiology Cardiff	Catherine Moore et al
EPI_ISL_418159	Wales/PHWC-24288/2020	Europe / United Kingdom / Wales	2020-03-16	Wales Specialist Virology Centre	Public Health Wales Microbiology Cardiff	Catherine Moore et al
EPI_ISL_418182	Spain/MD-HLP-H8-37/2020	Europe / Spain / Madrid	2020-03-12	Hospital Universitario 12 de Octubre	Hospital Universitario La Paz	Elias Dahdouh et al
EPI_ISL_418183	Hungary/mbl2/2020	Europe / Hungary / Baranya	2020-03-17	Virological Research Group, Szentágothai Research Centre	Bioinformatics Research Group, Szentágothai Research Centre	Péter Urbán et al
EPI_ISL_418184	USA/WI-GMF-00018/2020	North America / USA / Wisconsin / La Crosse County	2020-03-18	Gundersen Molecular Diagnostics Laboratory	Kabara Cancer Research Institute	Craig S. Richmond et al
EPI_ISL_418186	USA/WI-GMF-00227/2020	North America / USA / Wisconsin / La Crosse County	2020-03-23	Gundersen Molecular Diagnostic Laboratory	Kabara Cancer Research Institute	Craig S. Richmond et al
EPI_ISL_418188	USA/WI-GMF-00232/2020	North America / USA / Wisconsin / Monroe County	2020-03-23	Gundersen Molecular Diagnostics Laboratory	Kabara Cancer Research Institute	Craig S. Richmond et al
EPI_ISL_418192	USA/NY-NYUMC7/2020	North America / USA / New York / Manhattan	2020-03-16	NYU Langone Health	Department of Pathology and Medicine, New York University School of Medicine	Margaret Black et al
EPI_ISL_418193	USA/NY-NYUMC8/2020	North America / USA / New York / Manhattan	2020-03-17	NYU Langone Health	Department of Pathology and Medicine, New York University School of Medicine	Margaret Black et al
EPI_ISL_418196	USA/NY-NYUMC11/2020	North America / USA / New York / Manhattan	2020-03-14	NYU Langone Health	Department of Pathology and Medicine, New York University School of Medicine	Margaret Black et al
EPI_ISL_418197	USA/NY-NYUMC12/2020	North America / USA / New York / Manhattan	2020-03-15	NYU Langone Health	Department of Pathology and Medicine, New York University School of Medicine	Margaret Black et al
EPI_ISL_418198	USA/NY-NYUMC13/2020	North America / USA / New York / Manhattan	2020-03-17	NYU Langone Health	Department of Pathology and Medicine, New York University School of Medicine	Margaret Black et al
EPI_ISL_418199	USA/NY-NYUMC14/2020	North America / USA / New York / Manhattan	2020-03-17	NYU Langone Health	Department of Pathology and Medicine, New York University School of Medicine	Margaret Black et al
EPI_ISL_418203	USA/NY-NYUMC18/2020	North America / USA / New York / Manhattan	2020-03-17	NYU Langone Health	Department of Pathology and Medicine, New York University School of Medicine	Margaret Black et al
EPI_ISL_418204	USA/NY-NYUMC19/2020	North America / USA / New York / Manhattan	2020-03-17	NYU Langone Health	Department of Pathology and Medicine, New York University School of Medicine	Margaret Black et al
EPI_ISL_418210	Senegal/073/2020	Africa / Senegal / Diourbel / Touba	2020-03-10	Institut Pasteur Dakar	Institut Pasteur de Dakar	Ndongo Dia et al
EPI_ISL_418211	Senegal/082/2020	Africa / Senegal / Diourbel / Touba	2020-03-11	Institut Pasteur Dakar	Institut Pasteur de Dakar	Ndongo Dia et al
EPI_ISL_418212	Senegal/087/2020	Africa / Senegal / Diourbel / Touba	2020-03-11	Institut Pasteur Dakar	Institut Pasteur de Dakar	Ndongo Dia et al
EPI_ISL_418213	Senegal/094/2020	Africa / Senegal / Diourbel / Touba	2020-03-12	Institut Pasteur Dakar	Institut Pasteur de Dakar	Ndongo Dia et al
EPI_ISL_418216	Senegal/136/2020	Africa / Senegal / Dakar	2020-03-13	Institut Pasteur Dakar	Institut Pasteur de Dakar	Ndongo Dia et al
EPI_ISL_418218	France/HF1465/2020	Europe / France / Hauts de France / Compiègne	2020-02-21	Centre Hospitalier Compiègne Laboratoire de Biologie	National Reference Center for Viruses of Respiratory Infections, Institut Pasteur, Paris	Mélanie Albert et al
EPI_ISL_418219	France/B1623/2020	Europe / France / Bretagne / Brest	2020-02-26	CHU - Hôpital Cavale Blanche - Labo. de Virologie	National Reference Center for Viruses of Respiratory Infections, Institut Pasteur, Paris	Mélanie Albert et al
EPI_ISL_418220	France/HF1645/2020	Europe / France / Hauts de France / Compiègne	2020-02-28	Centre Hospitalier Compiègne Laboratoire de Biologie	National Reference Center for Viruses of Respiratory Infections, Institut Pasteur, Paris	Mélanie Albert et al
EPI_ISL_418221	France/HF1813/2020	Europe / France / Hauts de France / Compiègne	2020-03-02	Centre Hospitalier Compiègne Laboratoire de Biologie	National Reference Center for Viruses of Respiratory Infections, Institut Pasteur, Paris	Mélanie Albert et al
EPI_ISL_418222	France/CVL2000/2020	Europe / France / Centre-Val de Loire / Tours	2020-03-04	CHRU Bretonneau - Serv. Bacterio-Virol.	National Reference Center for Viruses of Respiratory Infections, Institut Pasteur, Paris	Mélanie Albert et al
EPI_ISL_418223	France/HF2060/2020	Europe / France / Hauts de France / Compiègne	2020-03-05	Centre Hospitalier Compiègne Laboratoire de Biologie	National Reference Center for Viruses of Respiratory Infections, Institut Pasteur, Paris	Mélanie Albert et al
EPI_ISL_418224	France/HF2150/2020	Europe / France / Hauts de France / Compiègne	2020-03-08	Centre Hospitalier Compiègne Laboratoire de Biologie	National Reference Center for Viruses of Respiratory Infections, Institut Pasteur, Paris	Mélanie Albert et al
EPI_ISL_418225	France/HF2155/2020	Europe / France / Hauts de France / Compiègne	2020-03-08	Centre Hospitalier Compiègne Laboratoire de Biologie	National Reference Center for Viruses of Respiratory Infections, Institut Pasteur, Paris	Mélanie Albert et al
EPI_ISL_418226	France/HF2381/2020	Europe / France / Hauts de France / Crouy en Thelle	2020-03-09	EHPAD - Résidences les Cèdres	National Reference Center for Viruses of Respiratory Infections, Institut Pasteur, Paris	Mélanie Albert et al
EPI_ISL_418227	France/HF2393/2020	Europe / France / Hauts de France / Compiègne	2020-03-12	Centre Hospitalier Compiègne Laboratoire de Biologie	National Reference Center for Viruses of Respiratory Infections, Institut Pasteur, Paris	Mélanie Albert et al
EPI_ISL_418228	France/HF2405/2020	Europe / France / Hauts de France / Compiègne	2020-03-12	Centre Hospitalier Compiègne Laboratoire de Biologie	National Reference Center for Viruses of Respiratory Infections, Institut Pasteur, Paris	Mélanie Albert et al
EPI_ISL_418229	France/IDF2410/2020	Europe / France / Ile de France / Levallois-Perret	2020-03-12	Hopital franco britannique - Laboratoire	National Reference Center for Viruses of Respiratory Infections, Institut Pasteur, Paris	Mélanie Albert et al
EPI_ISL_418230	France/IDF2420/2020	Europe / France / Ile de France / Paris	2020-03-13	Clinique AVERAY LA BROUSTE, Med. Polyvalente	National Reference Center for Viruses of Respiratory Infections, Institut Pasteur, Paris	Mélanie Albert et al
EPI_ISL_418231	France/HF2496/2020	Europe / France / Hauts de France / Compiègne	2020-03-15	Centre Hospitalier Compiègne Laboratoire de Biologie	National Reference Center for Viruses of Respiratory Infections, Institut Pasteur, Paris	Mélanie Albert et al
EPI_ISL_418232	France/IDF2532/2020	Europe / France / Ile de France / Meudon la Forêt	2020-03-15	Service des Urgences	National Reference Center for Viruses of Respiratory Infections, Institut Pasteur, Paris	Mélanie Albert et al
EPI_ISL_418233	France/IDF2533/2020	Europe / France / Ile de France / Meudon la Forêt	2020-03-15	Service des Urgences	National Reference Center for Viruses of Respiratory Infections, Institut Pasteur, Paris	Mélanie Albert et al
EPI_ISL_418234	France/IDF2534/2020	Europe / France / Ile de France / Longjumeau	2020-03-14	LABM GH nord Essonne	National Reference Center for Viruses of Respiratory Infections, Institut Pasteur, Paris	Mélanie Albert et al
EPI_ISL_418235	France/IDF2561/2020	Europe / France / Ile de France / Vanves	2020-03-16	Cabinet médical	National Reference Center for Viruses of Respiratory Infections, Institut Pasteur, Paris	Mélanie Albert et al
EPI_ISL_418236	France/HF2586/2020	Europe / France / Hauts de France / Compiègne	2020-03-16	Centre Hospitalier Compiègne Laboratoire de Biologie	National Reference Center for Viruses of Respiratory Infections, Institut Pasteur, Paris	Mélanie Albert et al
EPI_ISL_418237	France/HF2595/2020	Europe / France / Hauts de France / Compiègne	2020-03-16	Centre Hospitalier Compiègne Laboratoire de Biologie	National Reference Center for Viruses of Respiratory Infections, Institut Pasteur, Paris	Mélanie Albert et al
EPI_ISL_418238	France/HF2597/2020	Europe / France / Hauts de France / Compiègne	2020-03-16	Centre Hospitalier Compiègne Laboratoire de Biologie	National Reference Center for Viruses of Respiratory Infections, Institut Pasteur, Paris	Mélanie Albert et al
EPI_ISL_418240	France/IDF2684/2020	Europe / France / Ile de France / Longjumeau	2020-03-16	LABM GH nord Essonne	National Reference Center for Viruses of Respiratory Infections, Institut Pasteur, Paris	Mélanie Albert et al
EPI_ISL_418241	Algeria/G0638_2264/2020	Africa / Algeria / Boufarik	2020-03-02	NIC Viral Respiratory Unit - Institut Pasteur of Algeria	National Reference Center for Viruses of Respiratory Infections, Institut Pasteur, Paris	Mélanie Albert et al
EPI_ISL_418242	Algeria/G0640_2265/2020	Africa / Algeria / Blida	2020-03-08	NIC Viral Respiratory Unit - Institut Pasteur of Algeria	National Reference Center for Viruses of Respiratory Infections, Institut Pasteur, Paris	Mélanie Albert et al
EPI_ISL_418243	Spain/AN-ISCIII-201272/2020	Europe / Spain / Andalusia	2020-02-28	HOSPITAL UNIVERSITARIO VIRGEN DE LAS NIEVES	Instituto de Salud Carlos III	Iglesias-Caballero et al
EPI_ISL_418244	Spain/AN-ISCIII-201373/2020	Europe / Spain / Andalusia	2020-03-02	HOSPITAL UNIVERSITARIO VIRGEN DE LAS NIEVES	Instituto de Salud Carlos III	Iglesias-Caballero et al
EPI_ISL_418247	Spain/CL-ISCIII-201061/2020	Europe / Spain / Castilla y Leon	2020-02-26	HOSPITAL GENERAL DE SEGOVIA	Instituto de Salud Carlos III	Iglesias-Caballero et al
EPI_ISL_418248	Spain/CL-ISCIII-201323/2020	Europe / Spain / Castilla y Leon	2020-03-01	COMPLEJO ASISTENCIAL UNIVERSITARIO DE BURGOS	Instituto de Salud Carlos III	Iglesias-Caballero et al
EPI_ISL_418249	Spain/CL-ISCIII-201372/2020	Europe / Spain / Castilla y Leon	2020-03-03	COMPLEJO ASISTENCIAL UNIVERSITARIO DE BURGOS	Instituto de Salud Carlos III	Iglesias-Caballero et al
EPI_ISL_418251	Spain/MD-ISCIII-201105/2020	Europe / Spain / Madrid	2020-02-25	HOSPITAL UNIVERSITARIO LA PAZ	Instituto de Salud Carlos III	Iglesias-Caballero et al
EPI_ISL_418252	Spain/MD-ISCIII-201449/2020	Europe / Spain / Madrid	2020-03-04	FUNDACION JIMENEZ DIAZ	Instituto de Salud Carlos III	Iglesias-Caballero et al
EPI_ISL_418256	Italy/ABR-IZSGC-TE4880/2020	Europe / Italy / Abruzzo	2020-03-14	Ospedale “San Liberatore” di Atri	Istituto Zooprofilattico Sperimentale dell'Abruzzo e Molise "G. Caporale"	Lorusso A et al
EPI_ISL_418258	Italy/ABR-IZSGC-TE4953/2020	Europe / Italy / Abruzzo	2020-03-14	Presidio ospedaliero "Santo Spirito"	Istituto Zooprofilattico Sperimentale dell'Abruzzo e Molise "G. Caporale"	Lorusso A et al
EPI_ISL_418263	Greece/10/2020	Europe / Greece / Athens	2020-03-18	Laboratory of Microbiology, Department of Medicine, National and Kapodistrian University of Athens, Greece	Laboratory of Biology, Department of Medicine, Democritus University of Thrace, Greece	Maria Bampali et al
EPI_ISL_418264	Greece/12/2020	Europe / Greece / Athens	2020-03-18	Laboratory of Microbiology, Department of Medicine, National and Kapodistrian University of Athens, Greece	Laboratory of Biology, Department of Medicine, Democritus University of Thrace, Greece	Maria Bampali et al
EPI_ISL_418265	Greece/16/2020	Europe / Greece / Athens	2020-03-18	Laboratory of Microbiology, Department of Medicine, National and Kapodistrian University of Athens, Greece	Laboratory of Biology, Department of Medicine, Democritus University of Thrace, Greece	Maria Bampali et al
EPI_ISL_418267	Vietnam/19-02S/2020	Asia / Vietnam / Ho Chi Minh City	2020-01-22	Microbiology and Immunology department, Pasteur institute in Ho Chi Minh city	Microbiology and Immunology department, Pasteur institute in Ho Chi Minh city	Nguyen et al
EPI_ISL_418269	Vietnam/19-01S/2020	Asia / Vietnam / Ho Chi Minh City	2020-01-22	Microbiology and Immunology department, Pasteur institute in Ho Chi Minh city	Microbiology and Immunology department, Pasteur institute in Ho Chi Minh city	Cao et al
EPI_ISL_418270	Belgium/JL-03044/2020	Europe / Belgium / Antwerpen	2020-03-04	KU Leuven, Clinical and Epidemiological Virology	KU Leuven, Clinical and Epidemiological Virology	Tony Wawina et al
EPI_ISL_418303	England/SHEF-BFEAC/2020	Europe / United Kingdom / England / Derbyshire	2020-03-25	Virology Department, Sheffield Teaching Hospitals NHS Foundation Trust	Department of Infection, Immunity and Cardiovascular Disease, The Florey Institute, The Medical School, University of Sheffield	Thushan de Silva et al
EPI_ISL_418306	England/SHEF-BFEE8/2020	Europe / United Kingdom / England / South Yorkshire	2020-03-25	Virology Department, Sheffield Teaching Hospitals NHS Foundation Trust	Department of Infection, Immunity and Cardiovascular Disease, The Florey Institute, The Medical School, University of Sheffield	Thushan de Silva et al
EPI_ISL_418317	England/SHEF-BFFA9/2020	Europe / United Kingdom / England / South Yorkshire	2020-03-23	Virology Department, Sheffield Teaching Hospitals NHS Foundation Trust	Department of Infection, Immunity and Cardiovascular Disease, The Florey Institute, The Medical School, University of Sheffield	Thushan de Silva et al
EPI_ISL_418386	Finland/13M26/2020	Europe / Finland / Finland	2020-03-13	Department of Virology and Immunology, University of Helsinki and Helsinki University Hospital, Huslab Finland	Department of Virology, Faculty of Medicine, University of Helsinki, Helsinki, Finland	Teemu Smura et al
EPI_ISL_418391	Finland/13M57/2020	Europe / Finland / Finland	2020-03-13	Department of Virology and Immunology, University of Helsinki and Helsinki University Hospital, Huslab Finland	Department of Virology, Faculty of Medicine, University of Helsinki, Helsinki, Finland	Teemu Smura et al
EPI_ISL_418392	Finland/13M58/2020	Europe / Finland / Finland	2020-03-13	Department of Virology and Immunology, University of Helsinki and Helsinki University Hospital, Huslab Finland	Department of Virology, Faculty of Medicine, University of Helsinki, Helsinki, Finland	Teemu Smura et al
EPI_ISL_418401	Finland/14M12/2020	Europe / Finland / Finland	2020-03-14	Department of Virology and Immunology, University of Helsinki and Helsinki University Hospital, Huslab Finland	Department of Virology, Faculty of Medicine, University of Helsinki, Helsinki, Finland	Teemu Smura et al
EPI_ISL_418402	Finland/14M13/2020	Europe / Finland / Finland	2020-03-14	Department of Virology and Immunology, University of Helsinki and Helsinki University Hospital, Huslab Finland	Department of Virology, Faculty of Medicine, University of Helsinki, Helsinki, Finland	Teemu Smura et al
EPI_ISL_418403	Finland/14M14/2020	Europe / Finland / Finland	2020-03-14	Department of Virology and Immunology, University of Helsinki and Helsinki University Hospital, Huslab Finland	Department of Virology, Faculty of Medicine, University of Helsinki, Helsinki, Finland	Teemu Smura et al
EPI_ISL_418404	Finland/14M16/2020	Europe / Finland / Finland	2020-03-14	Department of Virology and Immunology, University of Helsinki and Helsinki University Hospital, Huslab Finland	Department of Virology, Faculty of Medicine, University of Helsinki, Helsinki, Finland	Teemu Smura et al
EPI_ISL_418406	Finland/14M26/2020	Europe / Finland / Finland	2020-03-14	Department of Virology and Immunology, University of Helsinki and Helsinki University Hospital, Huslab Finland	Department of Virology, Faculty of Medicine, University of Helsinki, Helsinki, Finland	Teemu Smura et al
EPI_ISL_418411	Finland/14M82/2020	Europe / Finland / Helsinki	2020-03-14	Department of Virology and Immunology, University of Helsinki and Helsinki University Hospital, Huslab Finland	Department of Virology, Faculty of Medicine, University of Helsinki, Helsinki, Finland	Teemu Smura et al
EPI_ISL_418412	France/ARA094100/2020	Europe / France / Auvergne-Rhône-Alpes / Privas	2020-03-15	Centre Hospitalier des Vals d'Ardeche	CNR Virus des Infections Respiratoires - France SUD	Antonin Bal et al
EPI_ISL_418413	France/ARA09428/2020	Europe / France / Auvergne-Rhône-Alpes / Macon	2020-03-15	Centre Hospitalier de Macon	CNR Virus des Infections Respiratoires - France SUD	Antonin Bal et al
EPI_ISL_418414	France/ARA09434/2020	Europe / France / Auvergne-Rhône-Alpes / Valence	2020-03-15	Centre Hospitalier de Valence	CNR Virus des Infections Respiratoires - France SUD	Antonin Bal et al
EPI_ISL_418416	France/ARA09588/2020	Europe / France / Auvergne-Rhône-Alpes / Venissieux	2020-03-16	GH Les Portes du Sud	CNR Virus des Infections Respiratoires - France SUD	Antonin Bal et al
EPI_ISL_418417	France/ARA09686/2020	Europe / France / Auvergne-Rhône-Alpes / Valence	2020-03-16	Centre Hospitalier de Valence	CNR Virus des Infections Respiratoires - France SUD	Antonin Bal et al
EPI_ISL_418418	France/ARA10163/2020	Europe / France / Auvergne-Rhône-Alpes / Lyon	2020-03-16	Centre Hospitalier Saint Joseph Saint Luc	CNR Virus des Infections Respiratoires - France SUD	Antonin Bal et al
EPI_ISL_418419	France/ARA10165/2020	Europe / France / Auvergne-Rhône-Alpes / Lyon	2020-03-16	Centre Hospitalier Saint Joseph Saint Luc	CNR Virus des Infections Respiratoires - France SUD	Antonin Bal et al
EPI_ISL_418420	France/ARA10170/2020	Europe / France / Auvergne-Rhône-Alpes / Lyon	2020-03-17	Institut des Agents Infectieux (IAI), Hospices Civils de Lyon	CNR Virus des Infections Respiratoires - France SUD	Antonin Bal et al
EPI_ISL_418422	France/ARA10184/2020	Europe / France / Auvergne-Rhône-Alpes / Lyon	2020-03-17	Institut des Agents Infectieux (IAI), Hospices Civils de Lyon	CNR Virus des Infections Respiratoires - France SUD	Antonin Bal et al
EPI_ISL_418423	France/ARA10188/2020	Europe / France / Auvergne-Rhône-Alpes / Lyon	2020-03-17	Institut des Agents Infectieux (IAI), Hospices Civils de Lyon	CNR Virus des Infections Respiratoires - France SUD	Antonin Bal et al
EPI_ISL_418424	France/ARA10189/2020	Europe / France / Auvergne-Rhône-Alpes / Lyon	2020-03-17	Institut des Agents Infectieux (IAI), Hospices Civils de Lyon	CNR Virus des Infections Respiratoires - France SUD	Antonin Bal et al
EPI_ISL_418425	France/ARA10192/2020	Europe / France / Auvergne-Rhône-Alpes / Lyon	2020-03-17	Institut des Agents Infectieux (IAI), Hospices Civils de Lyon	CNR Virus des Infections Respiratoires - France SUD	Antonin Bal et al
EPI_ISL_418426	France/ARA10251/2020	Europe / France / Auvergne-Rhône-Alpes / Bourg-en-Bresse	2020-03-17	Centre Hospitalier de Bourg en Bresse	CNR Virus des Infections Respiratoires - France SUD	Antonin Bal et al
EPI_ISL_418427	France/ARA10257/2020	Europe / France / Auvergne-Rhône-Alpes / Saint-Priest	2020-03-17	Hopital Privé de l'Est Lyonnais	CNR Virus des Infections Respiratoires - France SUD	Antonin Bal et al
EPI_ISL_418428	France/ARA10282/2020	Europe / France / Auvergne-Rhône-Alpes / Vienne	2020-03-17	Centre Hospitalier Lucien Hussel	CNR Virus des Infections Respiratoires - France SUD	Antonin Bal et al
EPI_ISL_418429	France/ARA10876/2020	Europe / France / Auvergne-Rhône-Alpes / Lyon	2020-03-18	Institut des Agents Infectieux (IAI), Hospices Civils de Lyon	CNR Virus des Infections Respiratoires - France SUD	Antonin Bal et al
EPI_ISL_418430	France/ARA10910/2020	Europe / France / Auvergne-Rhône-Alpes / Lyon	2020-03-18	Institut des Agents Infectieux (IAI), Hospices Civils de Lyon	CNR Virus des Infections Respiratoires - France SUD	Antonin Bal et al
EPI_ISL_418432	France/ARA11036/2020	Europe / France / Auvergne-Rhône-Alpes / Lyon	2020-03-18	Institut des Agents Infectieux (IAI), Hospices Civils de Lyon	CNR Virus des Infections Respiratoires - France SUD	Antonin Bal et al
EPI_ISL_418441	Hangzhou/HZ48/2020	Asia / China / Zhejiang / Hangzhou	2020-01-21	Hangzhou Center for Disease Control and Prevention	Inspection Center of Hangzhou Center for Disease Control and Prevention	Yu hua et al
EPI_ISL_418442	Hangzhou/HZ49/2020	Asia / China / Zhejiang / Hangzhou	2020-01-21	Hangzhou Center for Disease Control and Prevention	Inspection Center of Hangzhou Center for Disease Control and Prevention	Yu hua et al
EPI_ISL_418502	Hangzhou/HZ60/2020	Asia / China / Zhejiang / Hangzhou	2020-01-22	Hangzhou Center for Disease Control and Prevention	Inspection Center of Hangzhou Center for Disease Control and Prevention	Yu hua et al
EPI_ISL_418504	Hangzhou/HZ79/2020	Asia / China / Zhejiang / Hangzhou	2020-01-21	Hangzhou Center for Disease Control and Prevention	Inspection Center of Hangzhou Center for Disease Control and Prevention	Yu hua et al
EPI_ISL_418506	Hangzhou/HZ90/2020	Asia / China / Zhejiang / Hangzhou	2020-01-21	Hangzhou Center for Disease Control and Prevention	Inspection Center of Hanghzou Center for Disease Control and Prevention	Yu hua et al
EPI_ISL_418507	Hangzhou/HZ91/2020	Asia / China / Zhejiang / Hangzhou	2020-01-21	Hangzhou Center for Disease Control and Prevention	Inspection Center of Hangzhou Center for Disease Control and Prevention	Yu hua et al
EPI_ISL_418508	Hangzhou/HZ162/2020	Asia / China / Zhejiang / Hangzhou	2020-01-23	Hangzhou Center for Disease Control and Prevention	Inspection Center of Hangzhou Center for Disease Control and Prevention	Yu hua et al
EPI_ISL_418509	Hangzhou/HZ178/2020	Asia / China / Zhejiang / Hangzhou	2020-01-23	Hangzhou Center for Disease Control and Prevention	Inspection Center of Hangzhou Center for Disease Control and Prevention	Yu hua et al
EPI_ISL_418510	Hangzhou/HZ185/2020	Asia / China / Zhejiang / Hangzhou	2020-01-23	Hangzhou Center for Disease Control and Prevention	Insepction Center of Hangzhou Center for Disease Control and Prevention	Yu hua et al
EPI_ISL_418511	Hangzhou/HZ477/2020	Asia / China / Zhejiang / Hangzhou	2020-01-24	Hangzhou Center for Disease Control and Prevention	Inspection Center of Hangzhou Center for Disease Control and Prevention	Yu hua et al
EPI_ISL_418512	Hangzhou/HZ481/2020	Asia / China / Zhejiang / Hangzhou	2020-01-25	Hangzhou Center for Disease Control and Prevention	Inspection Center of Hangzhou Center for Disease Control and Prevention	Yu hua et al
EPI_ISL_418513	Hangzhou/HZ551/2020	Asia / China / Zhejiang / Hangzhou	2020-01-25	Hangzhou Center for Disease Control and Prevention	Inspection Center of Hangzhou Center for Disease Control and Prevention	Yu hua et al
EPI_ISL_418514	Hangzhou/HZ576/2020	Asia / China / Zhejiang / Hangzhou	2020-01-25	Hangzhou Center for Disease Control and Prevention	Inspection Center of Hangzhou Center for Disease Control and Prevention	Yu hua et al
EPI_ISL_418515	Hangzhou/HZ638/2020	Asia / China / Zhejiang / Hangzhou	2020-01-25	Hangzhou Center for Disease Control and Prevention	Inspection Center of Hangzhou Center for Disease Control and Prevention	Yu hua et al
EPI_ISL_418516	Ireland/TA-NVRL-21023/2020	Europe / Ireland / Tipperary	2020-03-06	UCD National Virus Reference Laboratory	UCD National Virus Reference Laboratory	Michael Carr et al
EPI_ISL_418548	Ireland/D-NVRL-21145/2020	Europe / Ireland / Dublin	2020-03-06	UCD National Virus Reference Laboratory	UCD National Virus Reference Laboratory	Michael Carr et al
EPI_ISL_418580	Ireland/CO-NVRL-22361/2020	Europe / Ireland / Cork	2020-03-08	UCD National Virus Reference Laboratory	UCD National Virus Reference Laboratory	Michael Carr et al
EPI_ISL_418581	Ireland/D-NVRL-22428/2020	Europe / Ireland / Dublin	2020-03-08	UCD National Virus Reference Laboratory	UCD National Virus Reference Laboratory	Michael Carr et al
EPI_ISL_418582	Ireland/LH-NVRL-22901/2020	Europe / Ireland / Louth	2020-03-10	UCD National Virus Reference Laboratory	UCD National Virus Reference Laboratory	Michael Carr et al
EPI_ISL_418583	Ireland/D-NVRL-24042/2020	Europe / Ireland / Dublin	2020-03-10	UCD National Virus Reference Laboratory	UCD National Virus Reference Laboratory	Michael Carr et al
EPI_ISL_418584	Ireland/WW-NVRL-24052/2020	Europe / Ireland / Wicklow	2020-03-10	UCD National Virus Reference Laboratory	UCD National Virus Reference Laboratory	Michael Carr et al
EPI_ISL_418624	Belgium/ULG-6972/2020	Europe / Belgium / Liège	2020-03-15	Department of Clinical Microbiology	GIGA Medical Genomics	Keith Durkin et al
EPI_ISL_418625	Belgium/ULG-6688/2020	Europe / Belgium / Liège	2020-03-14	Department of Clinical Microbiology	GIGA Medical Genomics	Keith Durkin et al
EPI_ISL_418626	Belgium/ULG-7242/2020	Europe / Belgium / Liège	2020-03-16	Department of Clinical Microbiology	GIGA Medical Genomics	Keith Durkin et al
EPI_ISL_418627	Belgium/ULG-6743/2020	Europe / Belgium / Liège	2020-03-14	Department of Clinical Microbiology	GIGA Medical Genomics	Keith Durkin et al
EPI_ISL_418630	Belgium/ULG-7729/2020	Europe / Belgium / Liège	2020-03-17	Department of Clinical Microbiology	GIGA Medical Genomics	Keith Durkin et al
EPI_ISL_418631	Belgium/ULG-6649/2020	Europe / Belgium / Liège	2020-03-14	Department of Clinical Microbiology	GIGA Medical Genomics	Keith Durkin et al
EPI_ISL_418632	Belgium/ULG-7500/2020	Europe / Belgium / Liège	2020-03-16	Department of Clinical Microbiology	GIGA Medical Genomics	Keith Durkin et al
EPI_ISL_418634	Belgium/ULG-8595/2020	Europe / Belgium / Liège	2020-03-19	Department of Clinical Microbiology	GIGA Medical Genomics	Keith Durkin et al
EPI_ISL_418635	Belgium/ULG-8532/2020	Europe / Belgium / Liège	2020-03-19	Department of Clinical Microbiology	GIGA Medical Genomics	Keith Durkin et al
EPI_ISL_418639	Belgium/ULG-8617/2020	Europe / Belgium / Liège	2020-03-19	Department of Clinical Microbiology	GIGA Medical Genomics	Keith Durkin et al
EPI_ISL_418645	Belgium/ULG-9558/2020	Europe / Belgium / Liège	2020-03-21	Department of Clinical Microbiology	GIGA Medical Genomics	Keith Durkin et al
EPI_ISL_418646	Belgium/ULG-9572/2020	Europe / Belgium / Liège	2020-03-21	Department of Clinical Microbiology	GIGA Medical Genomics	Keith Durkin et al
EPI_ISL_418651	Belgium/ULG-9634/2020	Europe / Belgium / Liège	2020-03-22	Department of Clinical Microbiology	GIGA Medical Genomics	Keith Durkin et al
EPI_ISL_418653	Belgium/ULG-9647/2020	Europe / Belgium / Liège	2020-03-22	Department of Clinical Microbiology	GIGA Medical Genomics	Keith Durkin et al
EPI_ISL_418654	Belgium/ULG-9694/2020	Europe / Belgium / Liège	2020-03-22	Department of Clinical Microbiology	GIGA Medical Genomics	Keith Durkin et al
EPI_ISL_418655	Belgium/ULG-9714/2020	Europe / Belgium / Liège	2020-03-22	Department of Clinical Microbiology	GIGA Medical Genomics	Keith Durkin et al
EPI_ISL_418657	Belgium/ULG-9716/2020	Europe / Belgium / Liège	2020-03-22	Department of Clinical Microbiology	GIGA Medical Genomics	Keith Durkin et al
EPI_ISL_418660	Belgium/ULG-9732/2020	Europe / Belgium / Liège	2020-03-22	Department of Clinical Microbiology	GIGA Medical Genomics	Keith Durkin et al
EPI_ISL_418661	Belgium/ULG-9735/2020	Europe / Belgium / Liège	2020-03-22	Department of Clinical Microbiology	GIGA Medical Genomics	Keith Durkin et al
EPI_ISL_418663	Belgium/ULG-9739/2020	Europe / Belgium / Liège	2020-03-22	Department of Clinical Microbiology	GIGA Medical Genomics	Keith Durkin et al
EPI_ISL_418664	Belgium/ULG-9741/2020	Europe / Belgium / Liège	2020-03-22	Department of Clinical Microbiology	GIGA Medical Genomics	Keith Durkin et al
EPI_ISL_418667	England/20109047803/2020	Europe / United Kingdom / England	2020-03-07	Respiratory Virus Unit, Microbiology Services Colindale, Public Health England	Respiratory Virus Unit, Microbiology Services Colindale, Public Health England	Monica Galiano et al
EPI_ISL_418668	England/20110136302/2020	Europe / United Kingdom / England	2020-03-09	Respiratory Virus Unit, Microbiology Services Colindale, Public Health England	Respiratory Virus Unit, Microbiology Services Colindale, Public Health England	Monica Galiano et al
EPI_ISL_418669	England/20116022902/2020	Europe / United Kingdom / England	2020-03-11	Respiratory Virus Unit, Microbiology Services Colindale, Public Health England	Respiratory Virus Unit, Microbiology Services Colindale, Public Health England	Monica Galiano et al
EPI_ISL_418671	England/20119026102/2020	Europe / United Kingdom / England	2020-03-13	Respiratory Virus Unit, Microbiology Services Colindale, Public Health England	Respiratory Virus Unit, Microbiology Services Colindale, Public Health England	Monica Galiano et al
EPI_ISL_418672	England/20120002102/2020	Europe / United Kingdom / England	2020-03-15	Respiratory Virus Unit, Microbiology Services Colindale, Public Health England	Respiratory Virus Unit, Microbiology Services Colindale, Public Health England	Monica Galiano et al
EPI_ISL_418680	England/20122119302/2020	Europe / United Kingdom / England	2020-03-17	Respiratory Virus Unit, Microbiology Services Colindale, Public Health England	Respiratory Virus Unit, Microbiology Services Colindale, Public Health England	Monica Galiano et al
EPI_ISL_418681	England/20122119502/2020	Europe / United Kingdom / England	2020-03-17	Respiratory Virus Unit, Microbiology Services Colindale, Public Health England	Respiratory Virus Unit, Microbiology Services Colindale, Public Health England	Monica Galiano et al
EPI_ISL_418690	England/20124003702/2020	Europe / United Kingdom / England	2020-03-17	Respiratory Virus Unit, Microbiology Services Colindale, Public Health England	Respiratory Virus Unit, Microbiology Services Colindale, Public Health England	Monica Galiano et al
EPI_ISL_418692	England/20124004302/2020	Europe / United Kingdom / England	2020-03-17	Respiratory Virus Unit, Microbiology Services Colindale, Public Health England	Respiratory Virus Unit, Microbiology Services Colindale, Public Health England	Monica Galiano et al
EPI_ISL_418701	England/20124020402/2020	Europe / United Kingdom / England	2020-03-17	Respiratory Virus Unit, Microbiology Services Colindale, Public Health England	Respiratory Virus Unit, Microbiology Services Colindale, Public Health England	Monica Galiano et al
EPI_ISL_418702	England/20124020802/2020	Europe / United Kingdom / England	2020-03-16	Respiratory Virus Unit, Microbiology Services Colindale, Public Health England	Respiratory Virus Unit, Microbiology Services Colindale, Public Health England	Monica Galiano et al
EPI_ISL_418704	England/20124021402/2020	Europe / United Kingdom / England	2020-03-17	Respiratory Virus Unit, Microbiology Services Colindale, Public Health England	Respiratory Virus Unit, Microbiology Services Colindale, Public Health England	Monica Galiano et al
EPI_ISL_418706	England/20124029802/2020	Europe / United Kingdom / England	2020-03-17	Respiratory Virus Unit, Microbiology Services Colindale, Public Health England	Respiratory Virus Unit, Microbiology Services Colindale, Public Health England	Monica Galiano et al
EPI_ISL_418718	England/20124036902/2020	Europe / United Kingdom / England	2020-03-18	Respiratory Virus Unit, Microbiology Services Colindale, Public Health England	Respiratory Virus Unit, Microbiology Services Colindale, Public Health England	Monica Galiano et al
EPI_ISL_418723	England/20124049402/2020	Europe / United Kingdom / England	2020-03-16	Respiratory Virus Unit, Microbiology Services Colindale, Public Health England	Respiratory Virus Unit, Microbiology Services Colindale, Public Health England	Monica Galiano et al
EPI_ISL_418751	England/20126007102/2020	Europe / United Kingdom / England	2020-03-18	Respiratory Virus Unit, Microbiology Services Colindale, Public Health England	Respiratory Virus Unit, Microbiology Services Colindale, Public Health England	Monica Galiano et al
EPI_ISL_418756	England/20126012702/2020	Europe / United Kingdom / England	2020-03-17	Respiratory Virus Unit, Microbiology Services Colindale, Public Health England	Respiratory Virus Unit, Microbiology Services Colindale, Public Health England	Monica Galiano et al
EPI_ISL_418770	England/20126096602/2020	Europe / United Kingdom / England	2020-03-18	Respiratory Virus Unit, Microbiology Services Colindale, Public Health England	Respiratory Virus Unit, Microbiology Services Colindale, Public Health England	Monica Galiano et al
EPI_ISL_418771	USA/WA-NH2/2020	North America / USA / Washington	2020-03-13	WA State Department of Health	Pathogen Discovery, Respiratory Viruses Branch, Division of Viral Diseases, Centers for Disease Control and Prevention	Jing Zhang et al
EPI_ISL_418772	USA/WA-NH3/2020	North America / USA / Washington	2020-03-13	WA State Department of Health	Pathogen Discovery, Respiratory Viruses Branch, Division of Viral Diseases, Centers for Disease Control and Prevention	Jing Zhang et al
EPI_ISL_418773	USA/WA-NH4/2020	North America / USA / Washington	2020-03-13	WA State Department of Health	Pathogen Discovery, Respiratory Viruses Branch, Division of Viral Diseases, Centers for Disease Control and Prevention	Jing Zhang et al
EPI_ISL_418774	USA/WA-NH5/2020	North America / USA / Washington	2020-03-13	WA State Department of Health	Pathogen Discovery, Respiratory Viruses Branch, Division of Viral Diseases, Centers for Disease Control and Prevention	Jing Zhang et al
EPI_ISL_418775	USA/WA-NH6/2020	North America / USA / Washington	2020-03-13	WA State Department of Health	Pathogen Discovery, Respiratory Viruses Branch, Division of Viral Diseases, Centers for Disease Control and Prevention	Jing Zhang et al
EPI_ISL_418776	USA/WA-NH7/2020	North America / USA / Washington	2020-03-13	WA State Department of Health	Pathogen Discovery, Respiratory Viruses Branch, Division of Viral Diseases, Centers for Disease Control and Prevention	Jing Zhang et al
EPI_ISL_418777	USA/WA-NH8/2020	North America / USA / Washington	2020-03-13	WA State Department of Health	Pathogen Discovery, Respiratory Viruses Branch, Division of Viral Diseases, Centers for Disease Control and Prevention	Jing Zhang et al
EPI_ISL_418778	USA/WA-NH9/2020	North America / USA / Washington	2020-03-13	WA State Department of Health	Pathogen Discovery, Respiratory Viruses Branch, Division of Viral Diseases, Centers for Disease Control and Prevention	Ying Tao et al
EPI_ISL_418779	USA/WA-NH10/2020	North America / USA / Washington	2020-03-13	WA State Department of Health	Pathogen Discovery, Respiratory Viruses Branch, Division of Viral Diseases, Centers for Disease Control and Prevention	Ying Tao et al
EPI_ISL_418780	USA/WA-NH11/2020	North America / USA / Washington	2020-03-13	WA State Department of Health	Pathogen Discovery, Respiratory Viruses Branch, Division of Viral Diseases, Centers for Disease Control and Prevention	Ying Tao et al
EPI_ISL_418781	USA/WA-NH12/2020	North America / USA / Washington	2020-03-13	WA State Department of Health	Pathogen Discovery, Respiratory Viruses Branch, Division of Viral Diseases, Centers for Disease Control and Prevention	Ying Tao et al
EPI_ISL_418782	USA/WA-NH13/2020	North America / USA / Washington	2020-03-13	WA State Department of Health	Pathogen Discovery, Respiratory Viruses Branch, Division of Viral Diseases, Centers for Disease Control and Prevention	Ying Tao et al
EPI_ISL_418783	USA/WA-NH14/2020	North America / USA / Washington	2020-03-13	WA State Department of Health	Pathogen Discovery, Respiratory Viruses Branch, Division of Viral Diseases, Centers for Disease Control and Prevention	Ying Tao et al
EPI_ISL_418784	USA/WA-NH17/2020	North America / USA / Washington	2020-03-13	WA State Department of Health	Pathogen Discovery, Respiratory Viruses Branch, Division of Viral Diseases, Centers for Disease Control and Prevention	Ying Tao et al
EPI_ISL_418785	USA/WA-NH18/2020	North America / USA / Washington	2020-03-13	WA State Department of Health	Pathogen Discovery, Respiratory Viruses Branch, Division of Viral Diseases, Centers for Disease Control and Prevention	Ying Tao et al
EPI_ISL_418786	USA/WA-NH19/2020	North America / USA / Washington	2020-03-13	WA State Department of Health	Pathogen Discovery, Respiratory Viruses Branch, Division of Viral Diseases, Centers for Disease Control and Prevention	Ying Tao et al
EPI_ISL_418787	USA/WA-NH20/2020	North America / USA / Washington	2020-03-13	WA State Department of Health	Pathogen Discovery, Respiratory Viruses Branch, Division of Viral Diseases, Centers for Disease Control and Prevention	Ying Tao et al
EPI_ISL_418788	USA/WA-NH21/2020	North America / USA / Washington	2020-03-13	WA State Department of Health	Pathogen Discovery, Respiratory Viruses Branch, Division of Viral Diseases, Centers for Disease Control and Prevention	Ying Tao et al
EPI_ISL_418789	USA/WA-NH22/2020	North America / USA / Washington	2020-03-13	WA State Department of Health	Pathogen Discovery, Respiratory Viruses Branch, Division of Viral Diseases, Centers for Disease Control and Prevention	Ying Tao et al
EPI_ISL_418790	USA/WA-NH23/2020	North America / USA / Washington	2020-03-13	WA State Department of Health	Pathogen Discovery, Respiratory Viruses Branch, Division of Viral Diseases, Centers for Disease Control and Prevention	Ying Tao et al
EPI_ISL_418791	USA/WA-NH24/2020	North America / USA / Washington	2020-03-13	WA State Department of Health	Pathogen Discovery, Respiratory Viruses Branch, Division of Viral Diseases, Centers for Disease Control and Prevention	Ying Tao et al
EPI_ISL_418792	Belgium/GL-030546/2020	Europe / Belgium / Maaseik / Houthalen-Helchteren	2020-03-05	KU Leuven, Clinical and Epidemiological Virology	KU Leuven, Clinical and Epidemiological Virology	Bert Vanmechelen et al
EPI_ISL_418793	Belgium/SS-031047/2020	Europe / Belgium / Hasselt / Zonhoven	2020-03-10	KU Leuven, Clinical and Epidemiological Virology	KU Leuven, Clinical and Epidemiological Virology	Bert Vanmechelen et al
EPI_ISL_418794	Belgium/VHRA-030644/2020	Europe / Belgium / Gent / Nevele	2020-03-06	KU Leuven, Clinical and Epidemiological Virology	KU Leuven, Clinical and Epidemiological Virology	Bert Vanmechelen et al
EPI_ISL_418795	Belgium/NKR-030645/2020	Europe / Belgium / Brussels / Ganshoren	2020-03-06	KU Leuven, Clinical and Epidemiological Virology	KU Leuven, Clinical and Epidemiological Virology	Bert Vanmechelen et al
EPI_ISL_418796	Belgium/VDLH-030548/2020	Europe / Belgium / Antwerpen / Kalmthout	2020-03-05	KU Leuven, Clinical and Epidemiological Virology	KU Leuven, Clinical and Epidemiological Virology	Bert Vanmechelen et al
EPI_ISL_418797	Belgium/VDLH-030548-2/2020	Europe / Belgium / Antwerpen / Kalmthout	2020-03-05	KU Leuven, Clinical and Epidemiological Virology	KU Leuven, Clinical and Epidemiological Virology	Bert Vanmechelen et al
EPI_ISL_418798	Belgium/GS-030549/2020	Europe / Belgium / Verviers / Chaineux	2020-03-05	KU Leuven, Clinical and Epidemiological Virology	KU Leuven, Clinical and Epidemiological Virology	Bert Vanmechelen et al
EPI_ISL_418799	Australia/QLDID922/2020	Oceania / Australia / Queensland / Brisbane	2020-02-28	Mater Pathology	Public Health Virology Laboratory	Bixing Huang et al
EPI_ISL_418800	Belgium/CS-031052/2020	Europe / Belgium / Turnhout / Gierle	2020-03-10	KU Leuven, Clinical and Epidemiological Virology	KU Leuven, Clinical and Epidemiological Virology	Bert Vanmechelen et al
EPI_ISL_418801	Australia/QLDID923/2020	Oceania / Australia / Queensland / Brisbane	2020-03-14	Mater Pathology	Public Health Virology Laboratory	Bixing Huang et al
EPI_ISL_418802	Australia/QLDID924/2020	Oceania / Australia / Queensland / Gold Coast	2020-03-18	Pathology Queensland	Public Health Virology Laboratory	Bixing Huang et al
EPI_ISL_418803	Australia/QLDID925/2020	Oceania / Australia / Queensland / Sunshine Coast	2020-03-18	Pathology Queensland	Public Health Virology Laboratory	Bixing Huang et al
EPI_ISL_418804	Australia/QLDID926/2020	Oceania / Australia / Queensland / Sunshine Coast	2020-03-18	Pathology Queensland	Public Health Virology Laboratory	Bixing Huang et al
EPI_ISL_418806	Belgium/BG-030551/2020	Europe / Belgium / Halle-Vilvoorde / Beersel	2020-03-05	KU Leuven, Clinical and Epidemiological Virology	KU Leuven, Clinical and Epidemiological Virology	Bert Vanmechelen et al
EPI_ISL_418807	Australia/QLDID927/2020	Oceania / Australia / Queensland / Brisbane	2020-03-19	Pathology Queensland	Public Health Virology Laboratory	Bixing Huang et al
EPI_ISL_418808	Australia/QLDID928/2020	Oceania / Australia / Queensland / Brisbane	2020-03-19	Pathology Queensland	Public Health Virology Laboratory	Bixing Huang et al
EPI_ISL_418811	Canada/NB_6/2020	North America / Canada / New Brunswick	2020-03-12	Dr. Georges-L.-Dumont University Hospital Centre	National Microbiology Laboratory	Anna Majer et al
EPI_ISL_418812	Canada/MB_8/2020	North America / Canada / Manitoba	2020-03-12	Cadham Provincial Laboratory	National Microbiology Laboratory	Anna Majer et al
EPI_ISL_418813	Canada/MB_10/2020	North America / Canada / Manitoba	2020-03-13	Cadham Provincial Laboratory	National Microbiology Laboratory	Anna Majer et al
EPI_ISL_418814	Canada/NS_13/2020	North America / Canada / Nova Scotia	2020-03-13	Queen Elizabeth II Health Science Centre	National Microbiology Laboratory	Anna Majer et al
EPI_ISL_418815	HongKong/HKPU36-0702/2020	Asia / Hong Kong / Hong Kong / Hong Kong	2020-02-09	Department of Clinical Pathology, Pamela Youde Nethersole Eastern Hospital	Department of Health Technology and Informatics, Faculty of Health and Social Science, The Hong Kong Polytechnic University	Kenneth Siu-Sing LEUNG et al
EPI_ISL_418816	Canada/BC_0443574/2020	North America / Canada / British Columbia	2020-03-11	BCCDC Public Health Laboratory	BCCDC Public Health Laboratory	Harrigan et al
EPI_ISL_418817	Canada/BC_0554880/2020	North America / Canada / British Columbia	2020-03-13	BCCDC Public Health Laboratory	BCCDC Public Health Laboratory	Harrigan et al
EPI_ISL_418819	Canada/BC_3808524/2020	North America / Canada / British Columbia	2020-03-09	BCCDC Public Health Laboratory	BCCDC Public Health Laboratory	Harrigan et al
EPI_ISL_418820	Canada/BC_3842755/2020	North America / Canada / British Columbia	2020-03-09	BCCDC Public Health Laboratory	BCCDC Public Health Laboratory	Harrigan et al
EPI_ISL_418821	Canada/BC_3968175/2020	North America / Canada / British Columbia	2020-03-10	BCCDC Public Health Laboratory	BCCDC Public Health Laboratory	Harrigan et al
EPI_ISL_418823	Canada/BC_3989992/2020	North America / Canada / British Columbia	2020-03-09	BCCDC Public Health Laboratory	BCCDC Public Health Laboratory	Harrigan et al
EPI_ISL_418824	Canada/BC_4078583/2020	North America / Canada / British Columbia	2020-03-03	BCCDC Public Health Laboratory	BCCDC Public Health Laboratory	Harrigan et al
EPI_ISL_418825	Canada/BC_4118226/2020	North America / Canada / British Columbia	2020-03-10	BCCDC Public Health Laboratory	BCCDC Public Health Laboratory	Harrigan et al
EPI_ISL_418826	Canada/BC_4122951/2020	North America / Canada / British Columbia	2020-03-10	BCCDC Public Health Laboratory	BCCDC Public Health Laboratory	Harrigan et al
EPI_ISL_418829	Canada/BC_4540462/2020	North America / Canada / British Columbia	2020-03-10	BCCDC Public Health Laboratory	BCCDC Public Health Laboratory	Harrigan et al
EPI_ISL_418830	Canada/BC_4799711/2020	North America / Canada / British Columbia	2020-03-09	BCCDC Public Health Laboratory	BCCDC Public Health Laboratory	Harrigan et al
EPI_ISL_418831	Canada/BC_5275718/2020	North America / Canada / British Columbia	2020-03-11	BCCDC Public Health Laboratory	BCCDC Public Health Laboratory	Harrigan et al
EPI_ISL_418833	Canada/BC_5306970/2020	North America / Canada / British Columbia	2020-03-11	BCCDC Public Health Laboratory	BCCDC Public Health Laboratory	Harrigan et al
EPI_ISL_418834	Canada/BC_5522039/2020	North America / Canada / British Columbia	2020-03-11	BCCDC Public Health Laboratory	BCCDC Public Health Laboratory	Harrigan et al
EPI_ISL_418835	Canada/BC_5979789/2020	North America / Canada / British Columbia	2020-03-11	BCCDC Public Health Laboratory	BCCDC Public Health Laboratory	Harrigan et al
EPI_ISL_418836	Canada/BC_6004567/2020	North America / Canada / British Columbia	2020-03-10	BCCDC Public Health Laboratory	BCCDC Public Health Laboratory	Harrigan et al
EPI_ISL_418837	Canada/BC_6129127/2020	North America / Canada / British Columbia	2020-03-10	BCCDC Public Health Laboratory	BCCDC Public Health Laboratory	Harrigan et al
EPI_ISL_418838	Canada/BC_6404889/2020	North America / Canada / British Columbia	2020-03-12	BCCDC Public Health Laboratory	BCCDC Public Health Laboratory	Harrigan et al
EPI_ISL_418839	Canada/BC_6489864/2020	North America / Canada / British Columbia	2020-03-10	BCCDC Public Health Laboratory	BCCDC Public Health Laboratory	Harrigan et al
EPI_ISL_418841	Canada/BC_6981299/2020	North America / Canada / British Columbia	2020-03-11	BCCDC Public Health Laboratory	BCCDC Public Health Laboratory	Harrigan et al
EPI_ISL_418842	Canada/BC_6997898/2020	North America / Canada / British Columbia	2020-03-11	BCCDC Public Health Laboratory	BCCDC Public Health Laboratory	Harrigan et al
EPI_ISL_418843	Canada/BC_7277381/2020	North America / Canada / British Columbia	2020-03-12	BCCDC Public Health Laboratory	BCCDC Public Health Laboratory	Harrigan et al
EPI_ISL_418846	Canada/BC_7553799/2020	North America / Canada / British Columbia	2020-03-12	BCCDC Public Health Laboratory	BCCDC Public Health Laboratory	Harrigan et al
EPI_ISL_418847	Canada/BC_8150537/2020	North America / Canada / British Columbia	2020-03-12	BCCDC Public Health Laboratory	BCCDC Public Health Laboratory	Harrigan et al
EPI_ISL_418848	Canada/BC_8159203/2020	North America / Canada / British Columbia	2020-03-05	BCCDC Public Health Laboratory	BCCDC Public Health Laboratory	Harrigan et al
EPI_ISL_418849	Canada/BC_8486790/2020	North America / Canada / British Columbia	2020-03-13	BCCDC Public Health Laboratory	BCCDC Public Health Laboratory	Harrigan et al
EPI_ISL_418852	Canada/BC_8718874/2020	North America / Canada / British Columbia	2020-03-07	BCCDC Public Health Laboratory	BCCDC Public Health Laboratory	Harrigan et al
EPI_ISL_418853	Canada/BC_8894200/2020	North America / Canada / British Columbia	2020-03-11	BCCDC Public Health Laboratory	BCCDC Public Health Laboratory	Harrigan et al
EPI_ISL_418854	Canada/BC_8896915/2020	North America / Canada / British Columbia	2020-03-11	BCCDC Public Health Laboratory	BCCDC Public Health Laboratory	Harrigan et al
EPI_ISL_418856	Canada/BC_9345042/2020	North America / Canada / British Columbia	2020-03-13	BCCDC Public Health Laboratory	BCCDC Public Health Laboratory	Harrigan et al
EPI_ISL_418857	Canada/BC_9345715/2020	North America / Canada / British Columbia	2020-03-13	BCCDC Public Health Laboratory	BCCDC Public Health Laboratory	Harrigan et al
EPI_ISL_418858	Canada/BC_9446031/2020	North America / Canada / British Columbia	2020-03-13	BCCDC Public Health Laboratory	BCCDC Public Health Laboratory	Harrigan et al
EPI_ISL_418860	Spain/CT-HUVH-VH1133/2020	Europe / Spain / Catalunya / Barcelona	2020-03-15	Hospital Universitari Vall d'Hebron (HUVH) - Vall d'Hebron Research Institute (VHIR)	Hospital Universitari Vall d'Hebron (HUVH) - Vall d'Hebron Research Institute (VHIR)	Cristina Andrés et al
EPI_ISL_418861	Spain/CT-HUVH-VH2683/2020	Europe / Spain / Catalunya / Barcelona	2020-03-24	Hospital Universitari Vall d'Hebron (HUVH) - Vall d'Hebron Research Institute (VHIR)	Hospital Universitari Vall d'Hebron (HUVH) - Vall d'Hebron Research Institute (VHIR)	Cristina Andrés et al
EPI_ISL_418863	Belgium/VS-030542/2020	Europe / Belgium / Tournai-Mouscron / Comines	2020-03-05	KU Leuven, Clinical and Epidemiological Virology	KU Leuven, Clinical and Epidemiological Virology	Bert Vanmechelen et al
EPI_ISL_418864	USA/VA-DCLS-0001/2020	North America / USA / Virginia	2020-03-17	Virginia DCLS	Virginia DCLS	Virginia DCLS et al
EPI_ISL_418866	USA/WA-UW298/2020	North America / USA / Washington	2020-03-13	UW Virology Lab	UW Virology Lab	Pavitra Roychoudhury et al
EPI_ISL_418867	USA/WA-UW299/2020	North America / USA / Washington	2020-03-13	UW Virology Lab	UW Virology Lab	Pavitra Roychoudhury et al
EPI_ISL_418869	USA/WA-UW301/2020	North America / USA / Washington	2020-03-16	UW Virology Lab	UW Virology Lab	Pavitra Roychoudhury et al
EPI_ISL_418871	USA/CT-UW303/2020	North America / USA / Connecticut	2020-03-14	UW Virology Lab	UW Virology Lab	Pavitra Roychoudhury et al
EPI_ISL_418872	USA/WA-UW304/2020	North America / USA / Washington	2020-03-16	UW Virology Lab	UW Virology Lab	Pavitra Roychoudhury et al
EPI_ISL_418873	USA/WA-UW305/2020	North America / USA / Washington	2020-03-16	UW Virology Lab	UW Virology Lab	Pavitra Roychoudhury et al
EPI_ISL_418875	USA/WA-UW307/2020	North America / USA / Washington	2020-03-16	UW Virology Lab	UW Virology Lab	Pavitra Roychoudhury et al
EPI_ISL_418876	USA/WA-UW308/2020	North America / USA / Washington	2020-03-16	UW Virology Lab	UW Virology Lab	Pavitra Roychoudhury et al
EPI_ISL_418878	USA/WA-UW310/2020	North America / USA / Washington	2020-03-14	UW Virology Lab	UW Virology Lab	Pavitra Roychoudhury et al
EPI_ISL_418880	USA/WA-UW313/2020	North America / USA / Washington	2020-03-14	UW Virology Lab	UW Virology Lab	Pavitra Roychoudhury et al
EPI_ISL_418881	USA/WA-UW314/2020	North America / USA / Washington	2020-03-14	UW Virology Lab	UW Virology Lab	Pavitra Roychoudhury et al
EPI_ISL_418882	USA/WA-UW315/2020	North America / USA / Washington	2020-03-13	UW Virology Lab	UW Virology Lab	Pavitra Roychoudhury et al
EPI_ISL_418883	USA/WA-UW316/2020	North America / USA / Washington	2020-03-14	UW Virology Lab	UW Virology Lab	Pavitra Roychoudhury et al
EPI_ISL_418884	USA/WA-UW317/2020	North America / USA / Washington	2020-03-15	UW Virology Lab	UW Virology Lab	Pavitra Roychoudhury et al
EPI_ISL_418886	USA/WA-UW319/2020	North America / USA / Washington	2020-03-15	UW Virology Lab	UW Virology Lab	Pavitra Roychoudhury et al
EPI_ISL_418887	USA/WA-UW320/2020	North America / USA / Washington	2020-03-14	UW Virology Lab	UW Virology Lab	Pavitra Roychoudhury et al
EPI_ISL_418888	USA/WA-UW321/2020	North America / USA / Washington	2020-03-15	UW Virology Lab	UW Virology Lab	Pavitra Roychoudhury et al
EPI_ISL_418889	USA/WA-UW322/2020	North America / USA / Washington	2020-03-16	UW Virology Lab	UW Virology Lab	Pavitra Roychoudhury et al
EPI_ISL_418890	USA/WA-UW323/2020	North America / USA / Washington	2020-03-16	UW Virology Lab	UW Virology Lab	Pavitra Roychoudhury et al
EPI_ISL_418891	USA/WA-UW324/2020	North America / USA / Washington	2020-03-24	UW Virology Lab	UW Virology Lab	Pavitra Roychoudhury et al
EPI_ISL_418892	USA/WA-UW325/2020	North America / USA / Washington	2020-03-16	UW Virology Lab	UW Virology Lab	Pavitra Roychoudhury et al
EPI_ISL_418893	USA/MN-UW326/2020	North America / USA / Minnesota	2020-03-13	UW Virology Lab	UW Virology Lab	Pavitra Roychoudhury et al
EPI_ISL_418895	USA/CT-UW328/2020	North America / USA / Connecticut	2020-03-14	UW Virology Lab	UW Virology Lab	Pavitra Roychoudhury et al
EPI_ISL_418897	USA/WA-UW330/2020	North America / USA / Washington	2020-03-16	UW Virology Lab	UW Virology Lab	Pavitra Roychoudhury et al
EPI_ISL_418898	USA/CT-UW331/2020	North America / USA / Connecticut	2020-03-14	UW Virology Lab	UW Virology Lab	Pavitra Roychoudhury et al
EPI_ISL_418899	USA/WA-UW332/2020	North America / USA / Washington	2020-03-16	UW Virology Lab	UW Virology Lab	Pavitra Roychoudhury et al
EPI_ISL_418901	USA/MN-UW334/2020	North America / USA / Minnesota	2020-03-13	UW Virology Lab	UW Virology Lab	Pavitra Roychoudhury et al
EPI_ISL_418902	USA/MN-UW335/2020	North America / USA / Minnesota	2020-03-13	UW Virology Lab	UW Virology Lab	Pavitra Roychoudhury et al
EPI_ISL_418903	USA/WA-UW336/2020	North America / USA / Washington	2020-03-16	UW Virology Lab	UW Virology Lab	Pavitra Roychoudhury et al
EPI_ISL_418904	USA/WA-UW337/2020	North America / USA / Washington	2020-03-16	UW Virology Lab	UW Virology Lab	Pavitra Roychoudhury et al
EPI_ISL_418906	USA/WA-UW339/2020	North America / USA / Washington	2020-03-16	UW Virology Lab	UW Virology Lab	Pavitra Roychoudhury et al
EPI_ISL_418909	USA/WA-UW342/2020	North America / USA / Washington	2020-03-16	UW Virology Lab	UW Virology Lab	Pavitra Roychoudhury et al
EPI_ISL_418910	USA/WA-UW343/2020	North America / USA / Washington	2020-03-16	UW Virology Lab	UW Virology Lab	Pavitra Roychoudhury et al
EPI_ISL_418911	USA/WA-UW344/2020	North America / USA / Washington	2020-03-16	UW Virology Lab	UW Virology Lab	Pavitra Roychoudhury et al
EPI_ISL_418912	USA/WA-UW345/2020	North America / USA / Washington	2020-03-16	UW Virology Lab	UW Virology Lab	Pavitra Roychoudhury et al
EPI_ISL_418915	USA/IL-UW348/2020	North America / USA / Illinois	2020-03-13	UW Virology Lab	UW Virology Lab	Pavitra Roychoudhury et al
EPI_ISL_418916	USA/IL-UW349/2020	North America / USA / Illinois	2020-03-13	UW Virology Lab	UW Virology Lab	Pavitra Roychoudhury et al
EPI_ISL_418917	USA/IL-UW350/2020	North America / USA / Illinois	2020-03-14	UW Virology Lab	UW Virology Lab	Pavitra Roychoudhury et al
EPI_ISL_418919	USA/IL-UW352/2020	North America / USA / Illinois	2020-03-13	UW Virology Lab	UW Virology Lab	Pavitra Roychoudhury et al
EPI_ISL_418920	USA/IL-UW353/2020	North America / USA / Illinois	2020-03-13	UW Virology Lab	UW Virology Lab	Pavitra Roychoudhury et al
EPI_ISL_418921	USA/UN-UW354/2020	North America / USA / USA	2020-03-16	UW Virology Lab	UW Virology Lab	Pavitra Roychoudhury et al
EPI_ISL_418922	USA/WA-UW355/2020	North America / USA / Washington	2020-03-16	UW Virology Lab	UW Virology Lab	Pavitra Roychoudhury et al
EPI_ISL_418924	USA/WA-UW357/2020	North America / USA / Washington	2020-03-14	UW Virology Lab	UW Virology Lab	Pavitra Roychoudhury et al
EPI_ISL_418926	USA/WA-UW359/2020	North America / USA / Washington	2020-03-14	UW Virology Lab	UW Virology Lab	Pavitra Roychoudhury et al
EPI_ISL_418927	USA/WA-UW360/2020	North America / USA / Washington	2020-03-16	UW Virology Lab	UW Virology Lab	Pavitra Roychoudhury et al
EPI_ISL_418929	USA/WA-UW362/2020	North America / USA / Washington	2020-03-17	UW Virology Lab	UW Virology Lab	Pavitra Roychoudhury et al
EPI_ISL_418931	USA/WA-UW364/2020	North America / USA / Washington	2020-03-17	UW Virology Lab	UW Virology Lab	Pavitra Roychoudhury et al
EPI_ISL_418933	USA/WA-UW366/2020	North America / USA / Washington	2020-03-17	UW Virology Lab	UW Virology Lab	Pavitra Roychoudhury et al
EPI_ISL_418934	USA/WA-UW367/2020	North America / USA / Washington	2020-03-17	UW Virology Lab	UW Virology Lab	Pavitra Roychoudhury et al
EPI_ISL_418935	USA/WA-UW368/2020	North America / USA / Washington	2020-03-16	UW Virology Lab	UW Virology Lab	Pavitra Roychoudhury et al
EPI_ISL_418936	USA/WA-UW369/2020	North America / USA / Washington	2020-03-17	UW Virology Lab	UW Virology Lab	Pavitra Roychoudhury et al
EPI_ISL_418937	USA/WA-UW370/2020	North America / USA / Washington	2020-03-17	UW Virology Lab	UW Virology Lab	Pavitra Roychoudhury et al
EPI_ISL_418939	USA/WA-UW372/2020	North America / USA / Washington	2020-03-17	UW Virology Lab	UW Virology Lab	Pavitra Roychoudhury et al
EPI_ISL_418942	USA/WA-UW375/2020	North America / USA / Washington	2020-03-17	UW Virology Lab	UW Virology Lab	Pavitra Roychoudhury et al
EPI_ISL_418943	USA/WA-UW376/2020	North America / USA / Washington	2020-03-17	UW Virology Lab	UW Virology Lab	Pavitra Roychoudhury et al
EPI_ISL_418944	USA/WA-UW378/2020	North America / USA / Washington	2020-03-15	UW Virology Lab	UW Virology Lab	Pavitra Roychoudhury et al
EPI_ISL_418945	USA/WA-UW-1238/2020	North America / USA / Washington	2020-03-15	UW Virology Lab	UW Virology Lab	Pavitra Roychoudhury et al
EPI_ISL_418948	USA/WA-UW383/2020	North America / USA / Washington	2020-03-16	UW Virology Lab	UW Virology Lab	Pavitra Roychoudhury et al
EPI_ISL_418949	USA/WA-UW384/2020	North America / USA / Washington	2020-03-16	UW Virology Lab	UW Virology Lab	Pavitra Roychoudhury et al
EPI_ISL_418950	USA/WA-UW385/2020	North America / USA / Washington	2020-03-16	UW Virology Lab	UW Virology Lab	Pavitra Roychoudhury et al
EPI_ISL_418951	USA/WA-UW386/2020	North America / USA / Washington	2020-03-16	UW Virology Lab	UW Virology Lab	Pavitra Roychoudhury et al
EPI_ISL_418953	USA/WA-UW388/2020	North America / USA / Washington	2020-03-16	UW Virology Lab	UW Virology Lab	Pavitra Roychoudhury et al
EPI_ISL_418954	USA/WA-UW389/2020	North America / USA / Washington	2020-03-17	UW Virology Lab	UW Virology Lab	Pavitra Roychoudhury et al
EPI_ISL_418955	USA/WA-UW390/2020	North America / USA / Washington	2020-03-15	UW Virology Lab	UW Virology Lab	Pavitra Roychoudhury et al
EPI_ISL_418956	USA/VA-DCLS-0002/2020	North America / USA / Virginia	2020-03-17	Virginia DCLS	Virginia DCLS	Virginia DCLS et al
EPI_ISL_418957	USA/VA-DCLS-0003/2020	North America / USA / Virginia	2020-03-17	Virginia DCLS	Virginia DCLS	Virginia DCLS et al
EPI_ISL_418958	USA/VA-DCLS-0004/2020	North America / USA / Virginia	2020-03-17	Virginia DCLS	Virginia DCLS	Virginia DCLS et al
EPI_ISL_418964	USA/UT-022/2020	North America / USA / Utah	2020-03-14	Utah Public Health Laboratory	Utah Public Health Laboratory	Erin Young et al
EPI_ISL_418965	USA/UT-023/2020	North America / USA / Utah	2020-03-11	Utah Public Health Laboratory	Utah Public Health Laboratory	Erin Young et al
EPI_ISL_418967	USA/UT-025/2020	North America / USA / Utah	2020-03-11	Utah Public Health Laboratory	Utah Public Health Laboratory	Erin Young et al
EPI_ISL_418972	USA/NY-NYUMC26/2020	North America / USA / New York / Manhattan	2020-03-17	NYU Langone Health	Department of Pathology and Medicine, New York University School of Medicine	Maria Aguero-Rosenfeld et al
EPI_ISL_418973	USA/NY-NYUMC27/2020	North America / USA / New York / Manhattan	2020-03-17	NYU Langone Health	Department of Pathology and Medicine, New York University School of Medicine	Maria Aguero-Rosenfeld et al
EPI_ISL_418974	USA/NY-NYUMC28/2020	North America / USA / New York / Manhattan	2020-03-17	NYU Langone Health	Department of Pathology and Medicine, New York University School of Medicine	Maria Aguero-Rosenfeld et al
EPI_ISL_418976	USA/NY-NYUMC30/2020	North America / USA / New York / Manhattan	2020-03-17	NYU Langone Health	Department of Pathology and Medicine, New York University School of Medicine	Maria Aguero-Rosenfeld et al
EPI_ISL_418977	USA/NY-NYUMC31/2020	North America / USA / New York / Manhattan	2020-03-17	NYU Langone Health	Department of Pathology and Medicine, New York University School of Medicine	Maria Aguero-Rosenfeld et al
EPI_ISL_418978	USA/NY-NYUMC32/2020	North America / USA / New York / Manhattan	2020-03-17	NYU Langone Health	Department of Pathology and Medicine, New York University School of Medicine	Maria Aguero-Rosenfeld et al
EPI_ISL_418981	Belgium/VRAR-030643/2020	Europe / Belgium / Gent / Merelbeke	2020-03-06	KU Leuven, Clinical and Epidemiological Virology	KU Leuven, Clinical and Epidemiological Virology	Bert Vanmechelen et al
EPI_ISL_418982	Belgium/HAA-030953/2020	Europe / Belgium / Turnhout / Oevel	2020-03-09	KU Leuven, Clinical and Epidemiological Virology	KU Leuven, Clinical and Epidemiological Virology	Bert Vanmechelen et al
EPI_ISL_418983	Belgium/DWAEE-030954/2020	Europe / Belgium / Halle-Vilvoorde / Asse	2020-03-09	KU Leuven, Clinical and Epidemiological Virology	KU Leuven, Clinical and Epidemiological Virology	Bert Vanmechelen et al
EPI_ISL_418984	Belgium/BG-030955/2020	Europe / Belgium / Maaseik / Kaulille	2020-03-09	KU Leuven, Clinical and Epidemiological Virology	KU Leuven, Clinical and Epidemiological Virology	Bert Vanmechelen et al
EPI_ISL_418985	Belgium/LT-030956/2020	Europe / Belgium / Ath / Ellezelles	2020-03-09	KU Leuven, Clinical and Epidemiological Virology	KU Leuven, Clinical and Epidemiological Virology	Bert Vanmechelen et al
EPI_ISL_418989	Belgium/RT-030460/2020	Europe / Belgium / Brussels / Forest	2020-03-04	KU Leuven, Clinical and Epidemiological Virology	KU Leuven, Clinical and Epidemiological Virology	Bert Vanmechelen et al
EPI_ISL_418990	Hangzhou/ZJU-010/2020	Asia / China / Zhejiang / Hangzhou	2020-02-03	State Key Laboratory for Diagnosis and Treatment of Infectious Diseases, National Clinical Research Center for Infectious Diseases, First Affiliated Hospital, Zhejiang University School of Medicine, Hangzhou, China 310003	State Key Laboratory for Diagnosis and Treatment of Infectious Diseases, National Clinical Research Center for Infectious Diseases, First Affiliated Hospital, Zhejiang University School of Medicine, Hangzhou, China 310003	Hangping Yao et al
EPI_ISL_418991	Hangzhou/ZJU-011/2020	Asia / China / Zhejiang / Hangzhou	2020-02-04	State Key Laboratory for Diagnosis and Treatment of Infectious Diseases, National Clinical Research Center for Infectious Diseases, First Affiliated Hospital, Zhejiang University School of Medicine, Hangzhou, China 310003	State Key Laboratory for Diagnosis and Treatment of Infectious Diseases, National Clinical Research Center for Infectious Diseases, First Affiliated Hospital, Zhejiang University School of Medicine, Hangzhou, China 310003	Hangping Yao et al
EPI_ISL_419168	France/ARA10552/2020	Europe / France / Auvergne-Rhône-Alpes / Valence	2020-03-17	Centre Hospitalier de Valence	CNR Virus des Infections Respiratoires - France SUD	Antonin Bal et al
EPI_ISL_419169	France/ARA11939/2020	Europe / France / Auvergne-Rhône-Alpes / Lyon	2020-03-21	Institut des Agents Infectieux (IAI), Hospices Civils de Lyon	CNR Virus des Infections Respiratoires - France SUD	Antonin Bal et al
EPI_ISL_419170	France/ARA11943/2020	Europe / France / Auvergne-Rhône-Alpes / Lyon	2020-03-21	Institut des Agents Infectieux (IAI), Hospices Civils de Lyon	CNR Virus des Infections Respiratoires - France SUD	Antonin Bal et al
EPI_ISL_419171	France/ARA11949/2020	Europe / France / Auvergne-Rhône-Alpes / Lyon	2020-03-21	Institut des Agents Infectieux (IAI), Hospices Civils de Lyon	CNR Virus des Infections Respiratoires - France SUD	Antonin Bal et al
EPI_ISL_419172	France/ARA11950/2020	Europe / France / Auvergne-Rhône-Alpes / Lyon	2020-03-21	Institut des Agents Infectieux (IAI), Hospices Civils de Lyon	CNR Virus des Infections Respiratoires - France SUD	Antonin Bal et al
EPI_ISL_419173	France/ARA11952/2020	Europe / France / Auvergne-Rhône-Alpes / Lyon	2020-03-21	Institut des Agents Infectieux (IAI), Hospices Civils de Lyon	CNR Virus des Infections Respiratoires - France SUD	Antonin Bal et al
EPI_ISL_419174	France/ARA11980/2020	Europe / France / Auvergne-Rhône-Alpes / Macon	2020-03-20	Centre Hospitalier de Macon	CNR Virus des Infections Respiratoires - France SUD	Antonin Bal et al
EPI_ISL_419175	France/ARA11995/2020	Europe / France / Auvergne-Rhône-Alpes / Macon	2020-03-21	Centre Hospitalier de Macon	CNR Virus des Infections Respiratoires - France SUD	Antonin Bal et al
EPI_ISL_419176	France/ARA11997/2020	Europe / France / Auvergne-Rhône-Alpes / Macon	2020-03-21	Centre Hospitalier de Macon	CNR Virus des Infections Respiratoires - France SUD	Antonin Bal et al
EPI_ISL_419177	France/ARA12125/2020	Europe / France / Auvergne-Rhône-Alpes / Lyon	2020-03-22	Institut des Agents Infectieux (IAI), Hospices Civils de Lyon	CNR Virus des Infections Respiratoires - France SUD	Antonin Bal et al
EPI_ISL_419178	France/ARA12217/2020	Europe / France / Auvergne-Rhône-Alpes / Lyon	2020-03-22	Institut des Agents Infectieux (IAI), Hospices Civils de Lyon	CNR Virus des Infections Respiratoires - France SUD	Antonin Bal et al
EPI_ISL_419179	France/ARA12222/2020	Europe / France / Auvergne-Rhône-Alpes / Lyon	2020-03-22	Institut des Agents Infectieux (IAI), Hospices Civils de Lyon	CNR Virus des Infections Respiratoires - France SUD	Antonin Bal et al
EPI_ISL_419180	France/ARA12238/2020	Europe / France / Auvergne-Rhône-Alpes / Lyon	2020-03-22	Institut des Agents Infectieux (IAI), Hospices Civils de Lyon	CNR Virus des Infections Respiratoires - France SUD	Antonin Bal et al
EPI_ISL_419181	France/ARA12249/2020	Europe / France / Auvergne-Rhône-Alpes / Lyon	2020-03-22	Institut des Agents Infectieux (IAI), Hospices Civils de Lyon	CNR Virus des Infections Respiratoires - France SUD	Antonin Bal et al
EPI_ISL_419182	France/ARA12250/2020	Europe / France / Auvergne-Rhône-Alpes / Lyon	2020-03-22	Institut des Agents Infectieux (IAI), Hospices Civils de Lyon	CNR Virus des Infections Respiratoires - France SUD	Antonin Bal et al
EPI_ISL_419183	France/ARA12253/2020	Europe / France / Auvergne-Rhône-Alpes / Bourg-en-Bresse	2020-03-22	Centre Hospitalier de Bourg en Bresse	CNR Virus des Infections Respiratoires - France SUD	Antonin Bal et al
EPI_ISL_419184	France/ARA12260/2020	Europe / France / Auvergne-Rhône-Alpes / Lyon	2020-03-22	Institut des Agents Infectieux (IAI), Hospices Civils de Lyon	CNR Virus des Infections Respiratoires - France SUD	Antonin Bal et al
EPI_ISL_419185	France/ARA12264/2020	Europe / France / Auvergne-Rhône-Alpes / Bourg-en-Bresse	2020-03-22	Centre Hospitalier de Bourg en Bresse	CNR Virus des Infections Respiratoires - France SUD	Antonin Bal et al
EPI_ISL_419186	France/ARA12265/2020	Europe / France / Auvergne-Rhône-Alpes / Bourg-en-Bresse	2020-03-22	Centre Hospitalier de Bourg en Bresse	CNR Virus des Infections Respiratoires - France SUD	Antonin Bal et al
EPI_ISL_419187	France/ARA12269/2020	Europe / France / Auvergne-Rhône-Alpes / Macon	2020-03-22	Centre Hospitalier de Macon	CNR Virus des Infections Respiratoires - France SUD	Antonin Bal et al
EPI_ISL_419188	France/ARA12270/2020	Europe / France / Auvergne-Rhône-Alpes / Macon	2020-03-22	Centre Hospitalier de Macon	CNR Virus des Infections Respiratoires - France SUD	Antonin Bal et al
EPI_ISL_419210	Israel/ISR_IT0320/2020	Asia / Israel / Ramat Gan	2020-03-01	The Chaim Sheba Medical Center	Israel Institute for Biological Research	Inbar Cohen-Gihon et al
EPI_ISL_419211	Israel/ISR_JP0320/2020	Asia / Israel / Ramat Gan	2020-02-23	Central Virology Laboratory	Israel Institute for Biological Research	Inbar Cohen-Gihon et al
EPI_ISL_419214	HongKong/HKPU39-3001/2020	Asia / Hong Kong / Hong Kong / Hong Kong	2020-02-10	Department of Clinical Pathology, Pamela Youde Nethersole Eastern Hospital	Department of Health Technology and Informatics, Faculty of Health and Social Science, The Hong Kong Polytechnic University	Kenneth Siu-Sing LEUNG et al
EPI_ISL_419216	HongKong/HKPU41-0802/2020	Asia / Hong Kong / Hong Kong / Hong Kong	2020-02-10	Department of Clinical Pathology, Pamela Youde Nethersole Eastern Hospital	Department of Health Technology and Informatics, Faculty of Health and Social Science, The Hong Kong Polytechnic University	Kenneth Siu-Sing LEUNG et al
EPI_ISL_419222	HongKong/HKPU48-0202/2020	Asia / Hong Kong / Hong Kong / Hong Kong	2020-02-11	Department of Pathology, Princess Margaret Hospital	Department of Health Technology and Informatics, Faculty of Health and Social Science, The Hong Kong Polytechnic University	Kenneth Siu-Sing LEUNG et al
EPI_ISL_419224	HongKong/HKPU52-3101/2020	Asia / Hong Kong / Hong Kong / Hong Kong	2020-02-13	Department of Clinical Pathology, Pamela Youde Nethersole Eastern Hospital	Department of Health Technology and Informatics, Faculty of Health and Social Science, The Hong Kong Polytechnic University	Kenneth Siu-Sing LEUNG et al
EPI_ISL_419230	Spain/AN-ISCIII-201617/2020	Europe / Spain / Andalusia	2020-03-05	Hospital Universitario Virgen de las Nieves	Instituto de Salud Carlos III	Iglesias-Caballero et al
EPI_ISL_419231	HongKong/HKPU63-1402/2020	Asia / Hong Kong / Hong Kong / Hong Kong	2020-02-19	Department of Clinical Pathology, Tuen Mun Hospital, 23 Tsing Chung Koon Road, Tuen Mun, N.T.	Department of Health Technology and Informatics, Faculty of Health and Social Science, The Hong Kong Polytechnic University	Kenneth Siu-Sing LEUNG et al
EPI_ISL_419232	HongKong/HKPU64-1202/2020	Asia / Hong Kong / Hong Kong / Hong Kong	2020-02-19	Department of Clinical Pathology, Pamela Youde Nethersole Eastern Hospital	Department of Health Technology and Informatics, Faculty of Health and Social Science, The Hong Kong Polytechnic University	Kenneth Siu-Sing LEUNG et al
EPI_ISL_419233	Spain/CN-ISCIII-201495/2020	Europe / Spain / Canary Islands	2020-03-04	Hospital Universitario de Canarias	Instituto de Salud Carlos III	Iglesias-Caballero et al
EPI_ISL_419234	Spain/RI-ISCIII-201575/2020	Europe / Spain / La Rioja	2020-03-03	Hospital San Pedro	Instituto de Salud Carlos III	Iglesias-Caballero et al
EPI_ISL_419235	Spain/MD-ISCIII-201706/2020	Europe / Spain / Madrid	2020-03-07	Fundacion Jimenez Diaz	Instituto de Salud Carlos III	Iglesias-Caballero et al
EPI_ISL_419237	Spain/MD-ISCIII-201738/2020	Europe / Spain / Madrid	2020-03-07	Fundacion Jimenez Diaz	Instituto de Salud Carlos III	Iglesias-Caballero et al
EPI_ISL_419238	Spain/PV-ISCIII-201493/2020	Europe / Spain / Basque Country	2020-03-05	HOSPITAL DE CRUCES.	Instituto de Salud Carlos III	Iglesias-Caballero et al
EPI_ISL_419240	Spain/PV-ISCIII-201607/2020	Europe / Spain / Basque Country	2020-03-03	HOSPITAL TXAGORRITXU	Instituto de Salud Carlos III	Iglesias-Caballero et al
EPI_ISL_419247	HongKong/HKPU83-1702/2020	Asia / Hong Kong / Hong Kong / Hong Kong	2020-02-24	Department of Clinical Pathology, Pamela Youde Nethersole Eastern Hospital	Department of Health Technology and Informatics, Faculty of Health and Social Science, The Hong Kong Polytechnic University	Kenneth Siu-Sing LEUNG et al
EPI_ISL_419250	HongKong/HKPU89-2502/2020	Asia / Hong Kong / Hong Kong / Hong Kong	2020-02-26	Department of Clinical Pathology, Pamela Youde Nethersole Eastern Hospital	Department of Health Technology and Informatics, Faculty of Health and Social Science, The Hong Kong Polytechnic University	Kenneth Siu-Sing LEUNG et al
EPI_ISL_419254	Italy/LAZ-INMI-6/2020	Europe / Italy / Lazio / Rome	2020-03-23	INMI Lazzaro Spallanzani IRCCS	Laboratory of Virology, INMI Lazzaro Spallanzani IRCCS	Barbara Bartolini et al
EPI_ISL_419259	Belgium/UGent-11/2020	Europe / Belgium / Gent	2020-03-24	Lab voor klinische biologie	Onderzoeksgroep Virologie	Laurens Lambrechts et al
EPI_ISL_419260	USA/VA-DCLS-0008/2020	North America / USA / Virginia	2020-03-08	Virginia DCLS	Virginia DCLS	Virginia DCLS et al
EPI_ISL_419261	USA/VA-DCLS-0009/2020	North America / USA / Virginia	2020-03-09	Virginia DCLS	Virginia DCLS	Virginia DCLS et al
EPI_ISL_419263	USA/VA-DCLS-00011/2020	North America / USA / Virginia	2020-03-10	Virginia DCLS	Virginia DCLS	Virginia DCLS et al
EPI_ISL_419264	Belgium/UGent-12/2020	Europe / Belgium / Gent	2020-03-20	Lab voor klinische biologie	Onderzoeksgroep Virologie	Nick Vereecke et al
EPI_ISL_419265	Belgium/UGent-6/2020	Europe / Belgium / Gent	2020-03-24	Lab voor klinische biologie	Onderzoeksgroep Virologie	Laurens Lambrechts et al
EPI_ISL_419266	Belgium/UGent-4/2020	Europe / Belgium / Gent	2020-03-24	Lab voor klinische biologie	Onderzoeksgroep Virologie	Nick Vereecke et al
EPI_ISL_419296	Japan/P1/2020	Asia / Japan / Kochi	2020-03-08	Kochi Prefectural Institute of Public Health	Pathogen Genomics Center, National Institute of Infectious Diseases	Tsuyoshi Sekizuka et al
EPI_ISL_419297	Japan/P2-1/2020	Asia / Japan / Chiba	2020-03-10	Chiba Prefectural Institute of Public Health	Pathogen Genomics Center, National Institute of Infectious Diseases	Tsuyoshi Sekizuka et al
EPI_ISL_419298	Japan/P2-2/2020	Asia / Japan / Chiba	2020-03-10	Chiba Prefectural Institute of Public Health	Pathogen Genomics Center, National Institute of Infectious Diseases	Tsuyoshi Sekizuka et al
EPI_ISL_419299	Japan/P3-1/2020	Asia / Japan / Ishikawa	2020-03-09	Ishikawa Prefectural Institute of Public Health and Environmental Science	Pathogen Genomics Center, National Institute of Infectious Diseases	Tsuyoshi Sekizuka et al
EPI_ISL_419300	Japan/P3-2/2020	Asia / Japan / Ishikawa	2020-03-20	Ishikawa Prefectural Institute of Public Health and Environmental Science	Pathogen Genomics Center, National Institute of Infectious Diseases	Tsuyoshi Sekizuka et al
EPI_ISL_419301	Japan/P4-1/2020	Asia / Japan / Saitama	2020-03-11	Saitama Prefectural Institute of Public Health	Pathogen Genomics Center, National Institute of Infectious Diseases	Tsuyoshi Sekizuka et al
EPI_ISL_419302	Japan/P4-2/2020	Asia / Japan / Saitama	2020-03-12	Saitama Prefectural Institute of Public Health	Pathogen Genomics Center, National Institute of Infectious Diseases	Tsuyoshi Sekizuka et al
EPI_ISL_419303	Japan/P4-3/2020	Asia / Japan / Saitama	2020-03-12	Saitama Prefectural Institute of Public Health	Pathogen Genomics Center, National Institute of Infectious Diseases	Tsuyoshi Sekizuka et al
EPI_ISL_419304	Japan/P4-4/2020	Asia / Japan / Saitama	2020-03-17	Saitama Prefectural Institute of Public Health	Pathogen Genomics Center, National Institute of Infectious Diseases	Tsuyoshi Sekizuka et al
EPI_ISL_419305	Japan/P4-5/2020	Asia / Japan / Saitama	2020-03-18	Saitama Prefectural Institute of Public Health	Pathogen Genomics Center, National Institute of Infectious Diseases	Tsuyoshi Sekizuka et al
EPI_ISL_419306	Japan/P4-6/2020	Asia / Japan / Saitama	2020-03-20	Saitama Prefectural Institute of Public Health	Pathogen Genomics Center, National Institute of Infectious Diseases	Tsuyoshi Sekizuka et al
EPI_ISL_419307	Japan/P4-7/2020	Asia / Japan / Saitama	2020-03-20	Saitama Prefectural Institute of Public Health	Pathogen Genomics Center, National Institute of Infectious Diseases	Tsuyoshi Sekizuka et al
EPI_ISL_419308	Japan/P4-8/2020	Asia / Japan / Saitama	2020-03-19	Saitama Prefectural Institute of Public Health	Pathogen Genomics Center, National Institute of Infectious Diseases	Tsuyoshi Sekizuka et al
EPI_ISL_419309	Japan/P5-1/2020	Asia / Japan / Chiba	2020-03-12	Chiba Prefectural Institute of Public Health	Pathogen Genomics Center, National Institute of Infectious Diseases	Tsuyoshi Sekizuka et al
EPI_ISL_419310	Japan/P5-2/2020	Asia / Japan / Chiba	2020-03-13	Chiba Prefectural Institute of Public Health	Pathogen Genomics Center, National Institute of Infectious Diseases	Tsuyoshi Sekizuka et al
EPI_ISL_419311	Japan/P5-3/2020	Asia / Japan / Chiba	2020-03-13	Chiba Prefectural Institute of Public Health	Pathogen Genomics Center, National Institute of Infectious Diseases	Tsuyoshi Sekizuka et al
EPI_ISL_419386	Portugal/IGC00009/2020	Europe / Portugal / Lisbon	2020-03-18	Hospital Prof. Doutor Fernando Fonseca, EPE	Instituto Gulbenkian de Ciência	João Costa et al
EPI_ISL_419387	Portugal/IGC00010/2020	Europe / Portugal / Lisbon	2020-03-18	Hospital Prof. Doutor Fernando Fonseca, EPE	Instituto Gulbenkian de Ciência	João Costa et al
EPI_ISL_419390	USA/MN62-MDH62/2020	North America / USA / Minnesota	2020-03-14	Minnesota Department of Health, Public Health Laboratory	Minnesota Department of Health, Public Health Laboratory	Matt Plumb et al
EPI_ISL_419391	USA/MN63-MDH63/2020	North America / USA / Minnesota	2020-03-14	Minnesota Department of Health, Public Health Laboratory	Minnesota Department of Health, Public Health Laboratory	Matt Plumb et al
EPI_ISL_419406	Wales/PHWC-243D0/2020	Europe / United Kingdom / Wales	2020-03-17	Wales Specialist Virology Centre	Public Health Wales Microbiology Cardiff	Catherine Moore et al
EPI_ISL_419409	Wales/PHWC-24419/2020	Europe / United Kingdom / Wales	2020-03-17	Wales Specialist Virology Centre	Public Health Wales Microbiology Cardiff	Catherine Moore et al
EPI_ISL_419428	Wales/PHWC-2458F/2020	Europe / United Kingdom / Wales	2020-03-17	Wales Specialist Virology Centre	Public Health Wales Microbiology Cardiff	Catherine Moore et al
EPI_ISL_419440	Wales/PHWC-246B9/2020	Europe / United Kingdom / Wales	2020-03-17	Wales Specialist Virology Centre	Public Health Wales Microbiology Cardiff	Catherine Moore et al
EPI_ISL_419443	Wales/PHWC-246E6/2020	Europe / United Kingdom / Wales	2020-03-18	Wales Specialist Virology Centre	Public Health Wales Microbiology Cardiff	Catherine Moore et al
EPI_ISL_419472	Wales/PHWC-24A35/2020	Europe / United Kingdom / Wales	2020-03-20	Wales Specialist Virology Centre	Public Health Wales Microbiology Cardiff	Catherine Moore et al
EPI_ISL_419474	Wales/PHWC-24A62/2020	Europe / United Kingdom / Wales	2020-03-20	Wales Specialist Virology Centre	Public Health Wales Microbiology Cardiff	Catherine Moore et al
EPI_ISL_419496	Wales/PHWC-24BC9/2020	Europe / United Kingdom / Wales	2020-03-20	Wales Specialist Virology Centre	Public Health Wales Microbiology Cardiff	Catherine Moore et al
EPI_ISL_419499	Wales/PHWC-24BF6/2020	Europe / United Kingdom / Wales	2020-03-20	Wales Specialist Virology Centre	Public Health Wales Microbiology Cardiff	Catherine Moore et al
EPI_ISL_419508	Wales/PHWC-24D87/2020	Europe / United Kingdom / Wales	2020-03-20	Wales Specialist Virology Centre	Public Health Wales Microbiology Cardiff	Catherine Moore et al
EPI_ISL_419543	Germany/NW-HHU-26/2020	Europe / Germany / North Rhine Westphalia / Duesseldorf	2020-03-15	Center of Medical Microbiology, Virology, and Hospital Hygiene, University of Duesseldorf	Center of Medical Microbiology, Virology, and Hospital Hygiene, University of Duesseldorf	Ortwin Adams et al
EPI_ISL_419549	Germany/NW-HHU-32/2020	Europe / Germany / North Rhine Westphalia / Duesseldorf	2020-03-15	Center of Medical Microbiology, Virology, and Hospital Hygiene, University of Duesseldorf	Center of Medical Microbiology, Virology, and Hospital Hygiene, University of Duesseldorf	Ortwin Adams et al
EPI_ISL_419550	Germany/NW-HHU-33/2020	Europe / Germany / North Rhine Westphalia / Duesseldorf	2020-03-16	Center of Medical Microbiology, Virology, and Hospital Hygiene, University of Duesseldorf	Center of Medical Microbiology, Virology, and Hospital Hygiene, University of Duesseldorf	Ortwin Adams et al
EPI_ISL_419551	Germany/NW-HHU-34/2020	Europe / Germany / North Rhine Westphalia / Duesseldorf	2020-03-16	Center of Medical Microbiology, Virology, and Hospital Hygiene, University of Duesseldorf	Center of Medical Microbiology, Virology, and Hospital Hygiene, University of Duesseldorf	Ortwin Adams et al
EPI_ISL_419553	USA/RI_0520/2020	North America / USA / Rhode Island	2020-02-28	RI State Health Laboratories	Pathogen Discovery, Respiratory Viruses Branch, Division of Viral Diseases, Centers for Disease Control and Prevention	Ying Tao et al
EPI_ISL_419554	USA/CA_2602/2020	North America / USA / California	2020-02-26	California Department of Public Health	Pathogen Discovery, Respiratory Viruses Branch, Division of Viral Diseases, Centers for Disease Control and Prevention	Ying Tao et al
EPI_ISL_419555	USA/WA_5030/2020	North America / USA / Washington	2020-02-27	WA State Department of Health	Pathogen Discovery, Respiratory Viruses Branch, Division of Viral Diseases, Centers for Disease Control and Prevention	Ying Tao et al
EPI_ISL_419556	USA/GA_2741/2020	North America / USA / Georgia	2020-02-29	GA Department of Public Health Laboratory	Pathogen Discovery, Respiratory Viruses Branch, Division of Viral Diseases, Centers for Disease Control and Prevention	Ying Tao et al
EPI_ISL_419557	USA/GA_2742/2020	North America / USA / Georgia	2020-02-29	GA Department of Public Health Laboratory	Pathogen Discovery, Respiratory Viruses Branch, Division of Viral Diseases, Centers for Disease Control and Prevention	Ying Tao et al
EPI_ISL_419558	USA/OR_2656/2020	North America / USA / Oregon	2020-02-27	OR State PHL-Virology/Immunology Section	Pathogen Discovery, Respiratory Viruses Branch, Division of Viral Diseases, Centers for Disease Control and Prevention	Ying Tao et al
EPI_ISL_419559	USA/FL_5125/2020	North America / USA / Florida	2020-02-28	FL Bureau of Public Health Laboratories-Tampa	Pathogen Discovery, Respiratory Viruses Branch, Division of Viral Diseases, Centers for Disease Control and Prevention	Anna Uehara et al
EPI_ISL_419560	USA/FL_5091/2020	North America / USA / Florida	2020-02-28	FL Bureau of Public Health Laboratories-Tampa	Pathogen Discovery, Respiratory Viruses Branch, Division of Viral Diseases, Centers for Disease Control and Prevention	Anna Uehara et al
EPI_ISL_419564	Luxembourg/LNS0366116/2020	Europe / Luxembourg / Luxembourg / Luxembourg	2020-03-15	Laboratoire National de Santé, Microbiology, Virology	Laboratoire National de Santé, Microbiology, Epidemiology and Microbial Genomics	Anke Wienecke-Baldacchino et al
EPI_ISL_419566	Luxembourg/LNS0641910/2020	Europe / Luxembourg / Luxembourg / Luxembourg	2020-03-05	Laboratoire National de Santé, Microbiology, Virology	Laboratoire National de Santé, Microbiology, Epidemiology and Microbial Genomics	Anke Wienecke-Baldacchino et al
EPI_ISL_419568	Luxembourg/LNS0756270/2020	Europe / Luxembourg / Luxembourg / Luxembourg	2020-03-14	Laboratoire National de Santé, Microbiology, Virology	Laboratoire National de Santé, Microbiology, Epidemiology and Microbial Genomics	Anke Wienecke-Baldacchino et al
EPI_ISL_419570	Luxembourg/LNS1234709/2020	Europe / Luxembourg / Luxembourg / Luxembourg	2020-03-12	Laboratoire National de Santé, Microbiology, Virology	Laboratoire National de Santé, Microbiology, Epidemiology and Microbial Genomics	Anke Wienecke-Baldacchino et al
EPI_ISL_419580	Luxembourg/LNS2907333/2020	Europe / Luxembourg / Luxembourg / Luxembourg	2020-03-12	Laboratoire National de Santé, Microbiology, Virology	Laboratoire National de Santé, Microbiology, Epidemiology and Microbial Genomics	Anke Wienecke-Baldacchino et al
EPI_ISL_419582	Luxembourg/LNS3156434/2020	Europe / Luxembourg / Luxembourg / Luxembourg	2020-03-13	Laboratoire National de Santé, Microbiology, Virology	Laboratoire National de Santé, Microbiology, Epidemiology and Microbial Genomics	Anke Wienecke-Baldacchino et al
EPI_ISL_419584	Luxembourg/LNS3711853/2020	Europe / Luxembourg / Luxembourg / Luxembourg	2020-03-13	Laboratoire National de Santé, Microbiology, Virology	Laboratoire National de Santé, Microbiology, Epidemiology and Microbial Genomics	Anke Wienecke-Baldacchino et al
EPI_ISL_419586	Luxembourg/LNS4134806/2020	Europe / Luxembourg / Luxembourg / Luxembourg	2020-03-14	Laboratoire National de Santé, Microbiology, Virology	Laboratoire National de Santé, Microbiology, Epidemiology and Microbial Genomics	Anke Wienecke-Baldacchino et al
EPI_ISL_419588	Luxembourg/LNS4836560/2020	Europe / Luxembourg / Luxembourg / Luxembourg	2020-03-16	Laboratoire National de Santé, Microbiology, Virology	Laboratoire National de Santé, Microbiology, Epidemiology and Microbial Genomics	Anke Wienecke-Baldacchino et al
EPI_ISL_419600	Luxembourg/LNS9080444/2020	Europe / Luxembourg / Luxembourg / Luxembourg	2020-03-13	Laboratoire National de Santé, Microbiology, Virology	Laboratoire National de Santé, Microbiology, Epidemiology and Microbial Genomics	Anke Wienecke-Baldacchino et al
EPI_ISL_419601	Luxembourg/LNS9086704/2020	Europe / Luxembourg / Luxembourg / Luxembourg	2020-03-15	Laboratoire National de Santé, Microbiology, Virology	Laboratoire National de Santé, Microbiology, Epidemiology and Microbial Genomics	Anke Wienecke-Baldacchino et al
EPI_ISL_419602	Luxembourg/LNS9324837/2020	Europe / Luxembourg / Luxembourg / Luxembourg	2020-03-12	Laboratoire National de Santé, Microbiology, Virology	Laboratoire National de Santé, Microbiology, Epidemiology and Microbial Genomics	Anke Wienecke-Baldacchino et al
EPI_ISL_419606	Luxembourg/LNS9862689/2020	Europe / Luxembourg / Luxembourg / Luxembourg	2020-03-11	Laboratoire National de Santé, Microbiology, Virology	Laboratoire National de Santé, Microbiology, Epidemiology and Microbial Genomics	Anke Wienecke-Baldacchino et al
EPI_ISL_419607	Luxembourg/LNS9982497/2020	Europe / Luxembourg / Luxembourg / Luxembourg	2020-03-14	Laboratoire National de Santé, Microbiology, Virology	Laboratoire National de Santé, Microbiology, Epidemiology and Microbial Genomics	Anke Wienecke-Baldacchino et al
EPI_ISL_419651	USA/WI-GMF-00466/2020	North America / USA / Minnesota / Winona County	2020-03-29	Gundersen Molecular Diagnostics Laboratory	Kabara Cancer Research Institute	Craig S. Richmond et al
EPI_ISL_419656	Austria/CeMM0003/2020	Europe / Austria / Austria	2020-02-26	Center for Virology, Medical University of Vienna	Bergthaler laboratory, CeMM Research Center for Molecular Medicine of the Austrian Academy of Sciences	Alexandra Popa et al
EPI_ISL_419674	Austria/CeMM0021/2020	Europe / Austria / Austria	2020-03-24	Center for Virology, Medical University of Vienna	Bergthaler laboratory, CeMM Research Center for Molecular Medicine of the Austrian Academy of Sciences	Alexandra Popa et al
EPI_ISL_419675	Spain/VC-FISABIO-11/2020	Europe / Spain / Comunitat Valenciana / Valencia	2020-03-20	Servicio de Microbiología. Consorcio Hospital General Universitario de Valencia	Sequencing and Bioinformatics Service and Molecular Epidemiology Research Group. FISABIO-Public Health	Maria Alma Bracho et al
EPI_ISL_419676	Spain/VC-FISABIO-12/2020	Europe / Spain / Comunitat Valenciana / Valencia	2020-03-09	Servicio de Microbiología. Consorcio Hospital General Universitario de Valencia	Sequencing and Bioinformatics Service and Molecular Epidemiology Research Group. FISABIO-Public Health	Maria Dolores Ocete et al
EPI_ISL_419677	Spain/VC-FISABIO-13/2020	Europe / Spain / Comunitat Valenciana / Valencia	2020-03-09	Servicio de Microbiología. Consorcio Hospital General Universitario de Valencia	Sequencing and Bioinformatics Service and Molecular Epidemiology Research Group. FISABIO-Public Health	Giuseppe D'Auria et al
EPI_ISL_419678	Spain/VC-FISABIO-14/2020	Europe / Spain / Comunitat Valenciana / Valencia	2020-03-09	Servicio de Microbiología. Consorcio Hospital General Universitario de Valencia	Sequencing and Bioinformatics Service and Molecular Epidemiology Research Group. FISABIO-Public Health	Griselda De Marco et al
EPI_ISL_419696	USA/NY-NYUMC35/2020	North America / USA / New York / Manhattan	2020-03-18	NYU Langone Health	Departments of Pathology and Medicine, New York University School of Medicine	Maria Aguero-Rosenfeld et al
EPI_ISL_419697	USA/NY-NYUMC36/2020	North America / USA / New York / Manhattan	2020-03-18	NYU Langone Health	Departments of Pathology and Medicine, New York University School of Medicine	Maria Aguero-Rosenfeld et al
EPI_ISL_419698	USA/NY-NYUMC37/2020	North America / USA / New York / Manhattan	2020-03-18	NYU Langone Health	Departments of Pathology and Medicine, New York University School of Medicine	Maria Aguero-Rosenfeld et al
EPI_ISL_419699	USA/NY-NYUMC38/2020	North America / USA / New York / Manhattan	2020-03-18	NYU Langone Health	Departments of Pathology and Medicine, New York University School of Medicine	Maria Aguero-Rosenfeld et al
EPI_ISL_419700	USA/NY-NYUMC39/2020	North America / USA / New York / Manhattan	2020-03-18	NYU Langone Health	Departments of Pathology and Medicine, New York University School of Medicine	Maria Aguero-Rosenfeld et al
EPI_ISL_419702	USA/NY-NYUMC41/2020	North America / USA / New York / Brooklyn	2020-03-18	NYU Langone Health	Departments of Pathology and Medicine, New York University School of Medicine	Maria Aguero-Rosenfeld et al
EPI_ISL_419703	USA/NY-NYUMC42/2020	North America / USA / New York / Manhattan	2020-03-18	NYU Langone Health	Departments of Pathology and Medicine, New York University School of Medicine	Maria Aguero-Rosenfeld et al
EPI_ISL_419704	USA/NY-NYUMC43/2020	North America / USA / New York / Manhattan	2020-03-18	NYU Langone Health	Departments of Pathology and Medicine, New York University School of Medicine	Maria Aguero-Rosenfeld et al
EPI_ISL_419705	USA/NY-NYUMC44/2020	North America / USA / New York / Manhattan	2020-03-18	NYU Langone Health	Departments of Pathology and Medicine, New York University School of Medicine	Maria Aguero-Rosenfeld et al
EPI_ISL_419706	USA/VA-DCLS-0012/2020	North America / USA / Virginia	2020-03-10	Virginia DCLS	Virginia DCLS	Virginia DCLS et al
EPI_ISL_419709	Spain/PV-ISCIII-201602/2020	Europe / Spain / Basque Country	2020-03-04	HOSPITAL TXAGORRITXU	Instituto de Salud Carlos III	Iglesias-Caballero et al
EPI_ISL_419710	USA/VA-DCLS-0016/2020	North America / USA / Virginia	2020-03-12	Virginia DCLS	Virginia DCLS	Virginia DCLS et al
EPI_ISL_419711	USA/VA-DCLS-0017/2020	North America / USA / Virginia	2020-03-11	Virginia DCLS	Virginia DCLS	Virginia DCLS et al
EPI_ISL_419712	USA/VA-DCLS-0020/2020	North America / USA / Virginia	2020-03-10	Virginia DCLS	Virginia DCLS	Virginia DCLS et al
EPI_ISL_419713	USA/VA-DCLS-0021/2020	North America / USA / Virginia	2020-03-11	Virginia DCLS	Virginia DCLS	Virginia DCLS et al
EPI_ISL_419714	Australia/VIC108/2020	Oceania / Australia / Victoria	2020-03-18	Microbiological Diagnostic Unit Public Health Laboratory	Microbiological Diagnostic Unit Public Health Laboratory	Seemann T. et al
EPI_ISL_419715	Australia/VIC111/2020	Oceania / Australia / Victoria	2020-03-18	Microbiological Diagnostic Unit Public Health Laboratory	Microbiological Diagnostic Unit Public Health Laboratory	Seemann T. et al
EPI_ISL_419716	Australia/VIC110/2020	Oceania / Australia / Victoria	2020-03-18	Microbiological Diagnostic Unit Public Health Laboratory	Microbiological Diagnostic Unit Public Health Laboratory	Seemann T. et al
EPI_ISL_419717	Australia/VIC115/2020	Oceania / Australia / Victoria	2020-03-18	Microbiological Diagnostic Unit Public Health Laboratory	Microbiological Diagnostic Unit Public Health Laboratory	Seemann T. et al
EPI_ISL_419718	Australia/VIC109/2020	Oceania / Australia / Victoria	2020-03-18	Microbiological Diagnostic Unit Public Health Laboratory	Microbiological Diagnostic Unit Public Health Laboratory	Seemann T. et al
EPI_ISL_419725	Australia/VIC114/2020	Oceania / Australia / Victoria	2020-03-20	Microbiological Diagnostic Unit Public Health Laboratory	Microbiological Diagnostic Unit Public Health Laboratory	Seemann T. et al
EPI_ISL_419727	Australia/VIC117/2020	Oceania / Australia / Victoria	2020-03-19	Microbiological Diagnostic Unit Public Health Laboratory	Microbiological Diagnostic Unit Public Health Laboratory	Seemann T. et al
EPI_ISL_419728	Australia/VIC126/2020	Oceania / Australia / Victoria	2020-03-20	Microbiological Diagnostic Unit Public Health Laboratory	Microbiological Diagnostic Unit Public Health Laboratory	Seemann T. et al
EPI_ISL_419730	Australia/VIC128/2020	Oceania / Australia / Victoria	2020-03-20	Microbiological Diagnostic Unit Public Health Laboratory	Microbiological Diagnostic Unit Public Health Laboratory	Seemann T. et al
EPI_ISL_419731	Australia/VIC123/2020	Oceania / Australia / Victoria	2020-03-20	Microbiological Diagnostic Unit Public Health Laboratory	Microbiological Diagnostic Unit Public Health Laboratory	Seemann T. et al
EPI_ISL_419732	Australia/VIC129/2020	Oceania / Australia / Victoria	2020-03-20	Microbiological Diagnostic Unit Public Health Laboratory	Microbiological Diagnostic Unit Public Health Laboratory	Seemann T. et al
EPI_ISL_419736	Australia/VIC17/2020	Oceania / Australia / Victoria	2020-03-07	Victorian Infectious Diseases Reference Laboratory (VIDRL)	Victorian Infectious Diseases Reference Laboratory and Microbiological Diagnostic Unit Public Health Laboratory, Doherty Institute	Caly L. et al
EPI_ISL_419740	Australia/VIC21/2020	Oceania / Australia / Victoria	2020-03-09	Victorian Infectious Diseases Reference Laboratory (VIDRL)	Victorian Infectious Diseases Reference Laboratory and Microbiological Diagnostic Unit Public Health Laboratory, Doherty Institute	Caly L. et al
EPI_ISL_419741	Australia/VIC20/2020	Oceania / Australia / Victoria	2020-03-08	Victorian Infectious Diseases Reference Laboratory (VIDRL)	Victorian Infectious Diseases Reference Laboratory and Microbiological Diagnostic Unit Public Health Laboratory, Doherty Institute	Caly L. et al
EPI_ISL_419742	Australia/VIC22/2020	Oceania / Australia / Victoria	2020-03-09	Victorian Infectious Diseases Reference Laboratory (VIDRL)	Victorian Infectious Diseases Reference Laboratory and Microbiological Diagnostic Unit Public Health Laboratory, Doherty Institute	Caly L. et al
EPI_ISL_419743	Australia/VIC23/2020	Oceania / Australia / Victoria	2020-03-09	Victorian Infectious Diseases Reference Laboratory (VIDRL)	Victorian Infectious Diseases Reference Laboratory and Microbiological Diagnostic Unit Public Health Laboratory, Doherty Institute	Caly L. et al
EPI_ISL_419745	Australia/VIC26/2020	Oceania / Australia / Victoria	2020-03-10	Victorian Infectious Diseases Reference Laboratory (VIDRL)	Victorian Infectious Diseases Reference Laboratory and Microbiological Diagnostic Unit Public Health Laboratory, Doherty Institute	Caly L. et al
EPI_ISL_419746	Australia/VIC27/2020	Oceania / Australia / Victoria	2020-03-10	Victorian Infectious Diseases Reference Laboratory (VIDRL)	Victorian Infectious Diseases Reference Laboratory and Microbiological Diagnostic Unit Public Health Laboratory, Doherty Institute	Caly L. et al
EPI_ISL_419747	Australia/VIC28/2020	Oceania / Australia / Victoria	2020-03-10	Victorian Infectious Diseases Reference Laboratory (VIDRL)	Victorian Infectious Diseases Reference Laboratory and Microbiological Diagnostic Unit Public Health Laboratory, Doherty Institute	Caly L. et al
EPI_ISL_419749	Australia/VIC30/2020	Oceania / Australia / Victoria	2020-03-10	Victorian Infectious Diseases Reference Laboratory (VIDRL)	Victorian Infectious Diseases Reference Laboratory and Microbiological Diagnostic Unit Public Health Laboratory, Doherty Institute	Caly L. et al
EPI_ISL_419750	Australia/VIC31/2020	Oceania / Australia / Victoria	2020-03-10	Victorian Infectious Diseases Reference Laboratory (VIDRL)	Victorian Infectious Diseases Reference Laboratory and Microbiological Diagnostic Unit Public Health Laboratory, Doherty Institute	Caly L. et al
EPI_ISL_419751	Australia/VIC32/2020	Oceania / Australia / Victoria	2020-03-10	Victorian Infectious Diseases Reference Laboratory (VIDRL)	Victorian Infectious Diseases Reference Laboratory and Microbiological Diagnostic Unit Public Health Laboratory, Doherty Institute	Caly L. et al
EPI_ISL_419752	Australia/VIC33/2020	Oceania / Australia / Victoria	2020-03-10	Victorian Infectious Diseases Reference Laboratory (VIDRL)	Victorian Infectious Diseases Reference Laboratory and Microbiological Diagnostic Unit Public Health Laboratory, Doherty Institute	Caly L. et al
EPI_ISL_419753	Australia/VIC34/2020	Oceania / Australia / Victoria	2020-03-10	Victorian Infectious Diseases Reference Laboratory (VIDRL)	Victorian Infectious Diseases Reference Laboratory and Microbiological Diagnostic Unit Public Health Laboratory, Doherty Institute	Caly L. et al
EPI_ISL_419755	Australia/VIC35/2020	Oceania / Australia / Victoria	2020-03-10	Victorian Infectious Diseases Reference Laboratory (VIDRL)	Victorian Infectious Diseases Reference Laboratory and Microbiological Diagnostic Unit Public Health Laboratory, Doherty Institute	Caly L. et al
EPI_ISL_419757	Australia/VIC39/2020	Oceania / Australia / Victoria	2020-03-11	Victorian Infectious Diseases Reference Laboratory (VIDRL)	Victorian Infectious Diseases Reference Laboratory and Microbiological Diagnostic Unit Public Health Laboratory, Doherty Institute	Caly L. et al
EPI_ISL_419758	Australia/VIC40/2020	Oceania / Australia / Victoria	2020-03-11	Victorian Infectious Diseases Reference Laboratory (VIDRL)	Victorian Infectious Diseases Reference Laboratory and Microbiological Diagnostic Unit Public Health Laboratory, Doherty Institute	Caly L. et al
EPI_ISL_419759	Australia/VIC47/2020	Oceania / Australia / Victoria	2020-03-12	Victorian Infectious Diseases Reference Laboratory (VIDRL)	Victorian Infectious Diseases Reference Laboratory and Microbiological Diagnostic Unit Public Health Laboratory, Doherty Institute	Caly L. et al
EPI_ISL_419760	Australia/VIC41/2020	Oceania / Australia / Victoria	2020-03-11	Victorian Infectious Diseases Reference Laboratory (VIDRL)	Victorian Infectious Diseases Reference Laboratory and Microbiological Diagnostic Unit Public Health Laboratory, Doherty Institute	Caly L. et al
EPI_ISL_419761	Australia/VIC42/2020	Oceania / Australia / Victoria	2020-03-11	Victorian Infectious Diseases Reference Laboratory (VIDRL)	Victorian Infectious Diseases Reference Laboratory and Microbiological Diagnostic Unit Public Health Laboratory, Doherty Institute	Caly L. et al
EPI_ISL_419765	Australia/VIC36/2020	Oceania / Australia / Victoria	2020-03-10	Victorian Infectious Diseases Reference Laboratory (VIDRL)	Victorian Infectious Diseases Reference Laboratory and Microbiological Diagnostic Unit Public Health Laboratory, Doherty Institute	Caly L. et al
EPI_ISL_419766	Australia/VIC50/2020	Oceania / Australia / Victoria	2020-03-12	Victorian Infectious Diseases Reference Laboratory (VIDRL)	Victorian Infectious Diseases Reference Laboratory and Microbiological Diagnostic Unit Public Health Laboratory, Doherty Institute	Caly L. et al
EPI_ISL_419767	Australia/VIC44/2020	Oceania / Australia / Victoria	2020-03-11	Victorian Infectious Diseases Reference Laboratory (VIDRL)	Victorian Infectious Diseases Reference Laboratory and Microbiological Diagnostic Unit Public Health Laboratory, Doherty Institute	Caly L. et al
EPI_ISL_419768	Australia/VIC52/2020	Oceania / Australia / Victoria	2020-03-12	Victorian Infectious Diseases Reference Laboratory (VIDRL)	Victorian Infectious Diseases Reference Laboratory and Microbiological Diagnostic Unit Public Health Laboratory, Doherty Institute	Caly L. et al
EPI_ISL_419769	Australia/VIC53/2020	Oceania / Australia / Victoria	2020-03-12	Victorian Infectious Diseases Reference Laboratory (VIDRL)	Victorian Infectious Diseases Reference Laboratory and Microbiological Diagnostic Unit Public Health Laboratory, Doherty Institute	Caly L. et al
EPI_ISL_419770	Australia/VIC54/2020	Oceania / Australia / Victoria	2020-03-12	Victorian Infectious Diseases Reference Laboratory (VIDRL)	Victorian Infectious Diseases Reference Laboratory and Microbiological Diagnostic Unit Public Health Laboratory, Doherty Institute	Caly L. et al
EPI_ISL_419771	Australia/VIC59/2020	Oceania / Australia / Victoria	2020-03-13	Victorian Infectious Diseases Reference Laboratory (VIDRL)	Victorian Infectious Diseases Reference Laboratory and Microbiological Diagnostic Unit Public Health Laboratory, Doherty Institute	Caly L. et al
EPI_ISL_419772	Australia/VIC60/2020	Oceania / Australia / Victoria	2020-03-13	Victorian Infectious Diseases Reference Laboratory (VIDRL)	Victorian Infectious Diseases Reference Laboratory and Microbiological Diagnostic Unit Public Health Laboratory, Doherty Institute	Caly L. et al
EPI_ISL_419774	Australia/VIC62/2020	Oceania / Australia / Victoria	2020-03-13	Victorian Infectious Diseases Reference Laboratory (VIDRL)	Victorian Infectious Diseases Reference Laboratory and Microbiological Diagnostic Unit Public Health Laboratory, Doherty Institute	Caly L. et al
EPI_ISL_419776	Australia/VIC55/2020	Oceania / Australia / Victoria	2020-03-12	Victorian Infectious Diseases Reference Laboratory (VIDRL)	Victorian Infectious Diseases Reference Laboratory and Microbiological Diagnostic Unit Public Health Laboratory, Doherty Institute	Caly L. et al
EPI_ISL_419777	Australia/VIC56/2020	Oceania / Australia / Victoria	2020-03-12	Victorian Infectious Diseases Reference Laboratory (VIDRL)	Victorian Infectious Diseases Reference Laboratory and Microbiological Diagnostic Unit Public Health Laboratory, Doherty Institute	Caly L. et al
EPI_ISL_419779	Australia/VIC57/2020	Oceania / Australia / Victoria	2020-03-12	Victorian Infectious Diseases Reference Laboratory (VIDRL)	Victorian Infectious Diseases Reference Laboratory and Microbiological Diagnostic Unit Public Health Laboratory, Doherty Institute	Caly L. et al
EPI_ISL_419780	Australia/VIC66/2020	Oceania / Australia / Victoria	2020-03-13	Victorian Infectious Diseases Reference Laboratory (VIDRL)	Victorian Infectious Diseases Reference Laboratory and Microbiological Diagnostic Unit Public Health Laboratory, Doherty Institute	Caly L. et al
EPI_ISL_419781	Australia/VIC67/2020	Oceania / Australia / Victoria	2020-03-13	Victorian Infectious Diseases Reference Laboratory (VIDRL)	Victorian Infectious Diseases Reference Laboratory and Microbiological Diagnostic Unit Public Health Laboratory, Doherty Institute	Caly L. et al
EPI_ISL_419782	Australia/VIC68/2020	Oceania / Australia / Victoria	2020-03-13	Victorian Infectious Diseases Reference Laboratory (VIDRL)	Victorian Infectious Diseases Reference Laboratory and Microbiological Diagnostic Unit Public Health Laboratory, Doherty Institute	Caly L. et al
EPI_ISL_419783	Australia/VIC69/2020	Oceania / Australia / Victoria	2020-03-13	Victorian Infectious Diseases Reference Laboratory (VIDRL)	Victorian Infectious Diseases Reference Laboratory and Microbiological Diagnostic Unit Public Health Laboratory, Doherty Institute	Caly L. et al
EPI_ISL_419784	Australia/VIC58/2020	Oceania / Australia / Victoria	2020-03-12	Victorian Infectious Diseases Reference Laboratory (VIDRL)	Victorian Infectious Diseases Reference Laboratory and Microbiological Diagnostic Unit Public Health Laboratory, Doherty Institute	Caly L. et al
EPI_ISL_419785	Australia/VIC73/2020	Oceania / Australia / Victoria	2020-03-14	Victorian Infectious Diseases Reference Laboratory (VIDRL)	Victorian Infectious Diseases Reference Laboratory and Microbiological Diagnostic Unit Public Health Laboratory, Doherty Institute	Caly L. et al
EPI_ISL_419786	Australia/VIC70/2020	Oceania / Australia / Victoria	2020-03-13	Victorian Infectious Diseases Reference Laboratory (VIDRL)	Victorian Infectious Diseases Reference Laboratory and Microbiological Diagnostic Unit Public Health Laboratory, Doherty Institute	Caly L. et al
EPI_ISL_419789	Australia/VIC77/2020	Oceania / Australia / Victoria	2020-03-14	Victorian Infectious Diseases Reference Laboratory (VIDRL)	Victorian Infectious Diseases Reference Laboratory and Microbiological Diagnostic Unit Public Health Laboratory, Doherty Institute	Caly L. et al
EPI_ISL_419790	Australia/VIC78/2020	Oceania / Australia / Victoria	2020-03-14	Victorian Infectious Diseases Reference Laboratory (VIDRL)	Victorian Infectious Diseases Reference Laboratory and Microbiological Diagnostic Unit Public Health Laboratory, Doherty Institute	Caly L. et al
EPI_ISL_419792	Australia/VIC80/2020	Oceania / Australia / Victoria	2020-03-14	Victorian Infectious Diseases Reference Laboratory (VIDRL)	Victorian Infectious Diseases Reference Laboratory and Microbiological Diagnostic Unit Public Health Laboratory, Doherty Institute	Caly L. et al
EPI_ISL_419794	Australia/VIC82/2020	Oceania / Australia / Victoria	2020-03-14	Victorian Infectious Diseases Reference Laboratory (VIDRL)	Victorian Infectious Diseases Reference Laboratory and Microbiological Diagnostic Unit Public Health Laboratory, Doherty Institute	Caly L. et al
EPI_ISL_419795	Australia/VIC85/2020	Oceania / Australia / Victoria	2020-03-15	Victorian Infectious Diseases Reference Laboratory (VIDRL)	Victorian Infectious Diseases Reference Laboratory and Microbiological Diagnostic Unit Public Health Laboratory, Doherty Institute	Caly L. et al
EPI_ISL_419796	Australia/VIC86/2020	Oceania / Australia / Victoria	2020-03-15	Victorian Infectious Diseases Reference Laboratory (VIDRL)	Victorian Infectious Diseases Reference Laboratory and Microbiological Diagnostic Unit Public Health Laboratory, Doherty Institute	Caly L. et al
EPI_ISL_419797	Australia/VIC87/2020	Oceania / Australia / Victoria	2020-03-15	Victorian Infectious Diseases Reference Laboratory (VIDRL)	Victorian Infectious Diseases Reference Laboratory and Microbiological Diagnostic Unit Public Health Laboratory, Doherty Institute	Caly L. et al
EPI_ISL_419798	Australia/VIC88/2020	Oceania / Australia / Victoria	2020-03-15	Victorian Infectious Diseases Reference Laboratory (VIDRL)	Victorian Infectious Diseases Reference Laboratory and Microbiological Diagnostic Unit Public Health Laboratory, Doherty Institute	Caly L. et al
EPI_ISL_419799	Australia/VIC83/2020	Oceania / Australia / Victoria	2020-03-14	Victorian Infectious Diseases Reference Laboratory (VIDRL)	Victorian Infectious Diseases Reference Laboratory and Microbiological Diagnostic Unit Public Health Laboratory, Doherty Institute	Caly L. et al
EPI_ISL_419800	Australia/VIC89/2020	Oceania / Australia / Victoria	2020-03-15	Victorian Infectious Diseases Reference Laboratory (VIDRL)	Victorian Infectious Diseases Reference Laboratory and Microbiological Diagnostic Unit Public Health Laboratory, Doherty Institute	Caly L. et al
EPI_ISL_419801	Australia/VIC90/2020	Oceania / Australia / Victoria	2020-03-15	Victorian Infectious Diseases Reference Laboratory (VIDRL)	Victorian Infectious Diseases Reference Laboratory and Microbiological Diagnostic Unit Public Health Laboratory, Doherty Institute	Caly L. et al
EPI_ISL_419802	Australia/VIC45/2020	Oceania / Australia / Victoria	2020-03-11	Victorian Infectious Diseases Reference Laboratory (VIDRL)	Victorian Infectious Diseases Reference Laboratory and Microbiological Diagnostic Unit Public Health Laboratory, Doherty Institute	Caly L. et al
EPI_ISL_419803	Australia/VIC84/2020	Oceania / Australia / Victoria	2020-03-14	Victorian Infectious Diseases Reference Laboratory (VIDRL)	Victorian Infectious Diseases Reference Laboratory and Microbiological Diagnostic Unit Public Health Laboratory, Doherty Institute	Caly L. et al
EPI_ISL_419805	Australia/VIC94/2020	Oceania / Australia / Victoria	2020-03-16	Victorian Infectious Diseases Reference Laboratory (VIDRL)	Victorian Infectious Diseases Reference Laboratory and Microbiological Diagnostic Unit Public Health Laboratory, Doherty Institute	Caly L. et al
EPI_ISL_419807	Australia/VIC96/2020	Oceania / Australia / Victoria	2020-03-16	Victorian Infectious Diseases Reference Laboratory (VIDRL)	Victorian Infectious Diseases Reference Laboratory and Microbiological Diagnostic Unit Public Health Laboratory, Doherty Institute	Caly L. et al
EPI_ISL_419808	Australia/VIC97/2020	Oceania / Australia / Victoria	2020-03-16	Victorian Infectious Diseases Reference Laboratory (VIDRL)	Victorian Infectious Diseases Reference Laboratory and Microbiological Diagnostic Unit Public Health Laboratory, Doherty Institute	Caly L. et al
EPI_ISL_419809	Australia/VIC92/2020	Oceania / Australia / Victoria	2020-03-15	Victorian Infectious Diseases Reference Laboratory (VIDRL)	Victorian Infectious Diseases Reference Laboratory and Microbiological Diagnostic Unit Public Health Laboratory, Doherty Institute	Caly L. et al
EPI_ISL_419811	Australia/VIC99/2020	Oceania / Australia / Victoria	2020-03-16	Victorian Infectious Diseases Reference Laboratory (VIDRL)	Victorian Infectious Diseases Reference Laboratory and Microbiological Diagnostic Unit Public Health Laboratory, Doherty Institute	Caly L. et al
EPI_ISL_419814	Australia/VIC103/2020	Oceania / Australia / Victoria	2020-03-17	Victorian Infectious Diseases Reference Laboratory (VIDRL)	Victorian Infectious Diseases Reference Laboratory and Microbiological Diagnostic Unit Public Health Laboratory, Doherty Institute	Caly L. et al
EPI_ISL_419816	Australia/VIC46/2020	Oceania / Australia / Victoria	2020-03-11	Victorian Infectious Diseases Reference Laboratory (VIDRL)	Victorian Infectious Diseases Reference Laboratory and Microbiological Diagnostic Unit Public Health Laboratory, Doherty Institute	Caly L. et al
EPI_ISL_419819	Australia/VIC105/2020	Oceania / Australia / Victoria	2020-03-17	Victorian Infectious Diseases Reference Laboratory (VIDRL)	Victorian Infectious Diseases Reference Laboratory and Microbiological Diagnostic Unit Public Health Laboratory, Doherty Institute	Caly L. et al
EPI_ISL_419820	Australia/VIC106/2020	Oceania / Australia / Victoria	2020-03-17	Victorian Infectious Diseases Reference Laboratory (VIDRL)	Victorian Infectious Diseases Reference Laboratory and Microbiological Diagnostic Unit Public Health Laboratory, Doherty Institute	Caly L. et al
[truncated: 21,747 more rows]
