# Supplementary material for: A Genome Epidemiological Study of SARS-CoV-2 Introduction into Japan
Source: mSphere. 2020 Nov 11;5(6):e00786-20. doi: 10.1128/mSphere.00786-20 (PMC7657588; doi:10.1128/mSphere.00786-20)
Supplement: TABLE S4 [file mSphere.00786-20-st004.xlsx]

## Sheet: Table S4
Supplementary Table S4. Japanese immigration restriction programs.
Date	Target
2020-01-31	Foreign visitors from Hubei
2020-02-13	Foreign visitors from Zhejiang
2020-03-07	Foreign visitors from a part of South-Korea and a part of Iran
2020-03-11	Foreign visitors from a part of Iran, Italy and whole area of San Marino
2020-03-19	Foreign visitors from a part of Iran, Switzerland, Spain and whole area of Iceland
2020-03-27	Foreign visitors from Ireland, Andorra, Italy, Estonia, Austria, Netherlands, Switzerland, Sweden, Spain, Slovenia, Denmark, Germany, Norway, Vatican, France, Belgium, Portugal, Malta, Monaco, Liechtenstein, Luxembourg, and Iran.
2020-04-03	Added 49 countries (Total 73 countries); Foreign visitors from Indonesia, South-Korea, Singapore, Thailand, Taiwan, China, Philippines, Brunei, Vietnam, Malaysia, Australia, New Zealand, Canada, United States, Ecuador, Dominica, Chile, Panama, Brazil, Bolivia, Albania, Armenia, United Kingdom, Northern Macedonia, Cyprus, Greece, Croatia, Kosovo, Slovakia, Serbia, Czech Republic, Hungary, Finland,…
2020-04-29	Added 13 countries (Total 87 countries); Foreign visitors from Maldives, Uruguay, Colombia, Honduras, Bahamas, Mexico, Azerbaijan, Kazakhstan, Cabo Verde, Gabon, Guinea-Bissau, São Tomé and Príncipe, Equatorial Guinea
